# Supplementary material for: Genome-wide association study finds multiple loci associated with intraocular pressure in HS rats
Source: Front Genet. 2023 Jan 30;13:1029058. doi: 10.3389/fgene.2022.1029058 (PMC9922724; doi:10.3389/fgene.2022.1029058)
Supplement: Supplementary file 2 [file Table1.xlsx]

## Sheet: Supplemental Table 1
Supplemental Table 1. Table shows all independent cis-eQTLs that were identified in RNA from 51 eye samples, for GWAS for IOP. A table of all conditionally independent cis-eQTLs at 0.05 FDR threshold. For some genes, more than one eQTL was found using stepwise regression. In cases of multiple top SNPs with identical p-values (due to identical genotypes in the cohort) for an eQTL, one representati…
Gene Name	Peak Marker					TSS Distance	Slope	Slope SE	pval_nominal	pval_nominal_threshold	pval_beta	log2_aFC	num_var
	Location (Chr)	Location (bp)	Ref allele	Alt allele	Allele frequency
Sash1	1	2661723	A	G	0.421569	184477	-0.787391	0.151636	2.55345e-05	0.000251573	0.0013778	-0.344556	3133
Fuca2	1	7589560	T	A	0.911765	-69329	1.29855	0.175785	1.25553e-07	0.000233703	1.40206e-05	1.36964	2598
Cited2	1	13202227	G	T	0.509804	378865	-0.860079	0.174143	4.85301e-05	0.000283979	0.00124841	-0.429213	1811
Pde7b	1	15741369	T	C	0.0490196	462540	-1.51989	0.362255	0.000321049	0.000839597	0.000726304	0.0937078	390
Enpp1	1	21596818	C	T	0.676471	-151442	-1.04203	0.227603	0.00012136	0.000215641	0.00226726	-0.868315	2452
Sgk1	1	24025237	T	C	0.0392157	277061	-1.50435	0.354252	0.000282115	0.000286954	0.00314566	-1.09376	1338
Ncoa7	1	29205383	T	C	0.705882	-20323	0.693763	0.138795	4.17298e-05	0.000388879	5.72735e-05	0.408492	637
Acat2l1	1	47569256	G	A	0.72549	-427264	1.01672	0.192128	1.98823e-05	0.000221441	0.000206983	1.15465	509
Mrpl18	1	48314761	G	C	0.54902	280994	0.527633	0.0919697	6.52683e-06	0.000252951	5.14747e-05	0.056726	502
AABR07001634.1	1	54402598	T	C	0.284314	38981	-0.824983	0.172153	7.04503e-05	0.000210746	0.00116422	-0.59902	335
Tsen34l1	1	63682391	A	G	0.421569	416886	-0.958298	0.193291	4.62621e-05	0.000185449	0.000158404	-0.613819	996
Lilrb3a	1	63716029	A	G	0.421569	-43608	-1.13137	0.207962	1.36925e-05	0.000189791	4.15752e-05	-3.95404	786
Tsen34	1	63759932	G	A	0.401961	270243	0.837763	0.14963	9.20618e-06	0.000156862	2.78316e-05	0.328577	969
Ccdc9	1	78181222	A	G	0.313726	43097	-0.563235	0.097908	6.2778e-06	0.000816233	1.89154e-05	-0.578368	807
Napa	1	78493714	G	A	0.333333	499512	-0.611672	0.10108	3.00329e-06	0.00057509	1.5488e-05	-0.635406	513
Fkrp	1	78600474	T	C	0.333333	138633	-0.832431	0.188932	0.000188124	0.000844	0.000428327	-0.762552	776
Micb	1	79653103	A	G	0.303922	-101483	0.772565	0.112751	4.36486e-07	0.000448247	1.23091e-06	1.99894	1091
AABR07002674.1	1	80176774	T	C	0.323529	14844	-1.14539	0.110517	2.43478e-10	0.00077266	3.96607e-11	-4.19928	847
Trappc6a	1	80495600	C	T	0.333333	78291	-0.443666	0.106655	0.000351584	0.00067551	0.00113404	-0.661747	614
Nectin2	1	80510552	C	T	0.313726	156033	-0.518115	0.105623	5.28468e-05	0.000275853	0.000629806	-0.507076	1350
Cadm4	1	81126196	C	G	0.196078	-238941	-0.828131	0.156663	2.01752e-05	0.00028594	0.000386777	-0.510948	1419
LOC102548695	1	81157636	C	T	0.294118	6053	-1.0052	0.106131	1.40443e-09	0.0003155	6.42889e-08	-4.68956	1406
Cebpg	1	91243072	A	G	0.196078	53584	0.661523	0.159473	0.000362096	0.000456712	0.00236531	0.0273047	1047
Rhpn2	1	91584048	T	C	0.490196	-12348	0.87973	0.206231	0.000268692	0.000355879	0.00263714	0.747623	1372
Cebpa	1	91858279	A	G	0.431373	494788	-0.885382	0.12586	2.84096e-07	0.000348187	5.51804e-06	-1.04291	1151
Vsig10l	1	98483375	T	C	0.509804	-16113	-0.787145	0.115874	5.01631e-07	0.000325084	1.32283e-05	-1.11594	1518
Lrrc4b	1	100024656	A	C	0.539216	-423341	-0.502746	0.119344	0.000307517	0.000351212	0.00485544	-0.174353	1372
Rras	1	100883463	G	C	0.303922	-129358	-0.46809	0.11353	0.000385922	0.000767525	0.000835816	-0.280913	574
Fuz	1	100936873	C	T	0.313726	45008	-0.830519	0.116334	2.22677e-07	0.00081886	5.43397e-07	-0.637821	770
Rcn3	1	101011704	C	T	0.323529	74494	-0.700345	0.145423	6.63211e-05	0.000728294	0.000184362	-0.467688	523
Akt1s1	1	101150918	C	A	0.333333	305356	-0.756331	0.103692	1.55531e-07	0.000690883	3.39775e-07	-0.426939	806
Pnkp	1	101156271	T	C	0.333333	302370	0.490186	0.123403	0.000565169	0.000639625	0.00159798	0.194257	802
Nucb1	1	101156271	T	C	0.333333	344579	0.532216	0.0912892	5.18285e-06	0.00218572	3.09209e-06	0.0959297	207
Ptov1	1	101160500	A	G	0.333333	-294606	-0.620812	0.0740093	1.35016e-08	0.000690286	3.08491e-08	-0.230171	783
Prmt1	1	101202250	A	T	0.333333	-221910	-0.581707	0.0955193	2.73234e-06	0.000781799	6.98502e-06	-0.387778	589
Abcc8	1	102271209	T	C	0.117647	-79922	-0.951798	0.220871	0.000240552	0.00112051	0.000406653	-0.0079025	2
Nav2	1	105011101	T	C	0.215686	434513	-0.430634	0.0858717	4.00336e-05	0.000327234	0.000267239	-0.585399	1571
Pcsk6	1	126833294	G	T	0.27451	83787	-0.820051	0.157151	2.39375e-05	0.000190305	0.000979829	-0.0707717	2081
Synm	1	128503059	T	C	0.5	218989	0.924034	0.182133	3.4516e-05	0.000313092	0.000816437	0.465093	2026
Klhl25	1	137106657	A	G	0.647059	252415	-0.7042	0.164648	0.000261121	0.000675521	0.000885731	-0.212861	780
Mfge8	1	141027938	C	G	0.862745	-167044	0.622671	0.141091	0.000184674	0.000467449	0.0011555	0.191865	1515
Pex11a	1	141476924	T	C	0.803922	4391	-1.10033	0.177461	2.08585e-06	0.000277754	6.20731e-05	-0.972732	1652
Fsd2	1	143391616	G	A	0.803922	6477	-0.87997	0.146045	3.20171e-06	0.000250769	0.000132941	-2.39154	1811
Arnt2	1	146638913	A	T	0.901961	-82742	-1.31021	0.231137	7.73944e-06	0.000365962	3.52287e-05	-0.91673	1299
Ctsc	1	151908338	C	T	0.441176	-10232	0.489454	0.116314	0.000311105	0.000422283	0.00271698	0.117493	1981
Ccdc89	1	156119393	C	A	0.0392157	207959	1.89214	0.496765	0.000852725	0.00105165	0.00278052	2.63905	821
Thrsp	1	162143908	A	T	0.833333	241667	-0.952397	0.194842	5.52202e-05	0.000323485	0.00167443	-0.839259	1418
Clns1a	1	162710351	C	T	0.411765	34083	-0.539491	0.0856072	1.62945e-06	0.000305417	8.76143e-05	-0.441599	1653
Gdpd5	1	164718620	C	T	0.794118	338044	0.983446	0.185461	1.93473e-05	0.000306617	0.000307002	0.13914	1600
Ucp2	1	165803845	G	A	0.539216	297485	0.636985	0.118636	1.63646e-05	0.000458698	0.000147623	0.441867	1920
Hbb	1	168870471	G	A	0.77451	102254	-1.23	0.274312	0.00015428	0.000298211	0.00120602	-2.02368	1234
Cnga4	1	170246316	A	C	0.852941	3471	-1.21685	0.188715	1.14418e-06	0.000178113	4.05309e-05	-2.8357	1834
Cyb5r2	1	172377758	T	G	0.705882	-397825	-0.974398	0.195167	4.23527e-05	0.000257924	0.000916897	-1.29709	1850
Ric3	1	173185443	C	G	0.166667	496783	0.97735	0.181111	1.52855e-05	0.000331109	0.000208273	0.348271	643
Akip1	1	174444878	G	A	0.980392	114184	2.88733	0.620553	0.000100394	0.000518574	0.000549924	6.64386	131
Adm	1	175593688	T	C	0.833333	148601	-1.30463	0.281228	0.000103979	0.000318148	0.000364674	-0.842945	649
Rassf10	1	177818314	C	A	0.107843	53870	-1.56953	0.355477	0.000183733	0.0002794	0.00161215	-1.34216	1843
Spon1	1	178325102	A	G	0.656863	-311441	-0.729037	0.149602	5.7342e-05	0.000357997	0.00147552	-0.151796	1349
Ccp110	1	188766587	G	C	0.323529	346127	-0.928428	0.160719	5.91454e-06	0.000270001	0.000234867	-0.428157	2335
Acsm5	1	189240852	C	T	0.77451	7616	-1.07885	0.161583	6.6145e-07	0.000289091	1.12199e-05	-2.07362	2057
Zp2	1	189559455	G	A	0.0784314	352195	1.72499	0.374484	0.000113006	0.000329654	0.00133655	3.76577	1157
Tmem159	1	189928744	A	G	0.303922	58123	0.918014	0.182327	3.80418e-05	0.000307137	0.000567183	2.12713	1216
Lyrm1	1	190078386	A	C	0.77451	412411	-0.685863	0.121015	7.75773e-06	0.000267962	0.00016468	-0.329995	1797
Uqcrc2	1	190628616	T	C	0.235294	73440	-0.587938	0.103719	7.73812e-06	0.000246133	0.000135111	-0.475619	1537
Slc5a11	1	193558118	T	C	0.794118	370147	0.714396	0.16068	0.000169883	0.000239531	0.00364056	2.16068	1412
AC112866.1	1	194014118	G	A	0.117647	-313445	0.728162	0.156658	0.000101611	0.000213045	0.00355652	0.971186	1891
Il4r	1	197177350	C	G	0.745098	234987	-1.22099	0.185158	8.05374e-07	0.000262195	2.44596e-05	-1.75228	1993
Sbk1	1	197854672	G	A	0.647059	195486	-0.890368	0.187408	7.82234e-05	0.000405964	0.000785834	-0.220013	1489
Ino80e	1	198422972	C	T	0.117647	-124896	1.3581	0.251201	1.49054e-05	0.000334843	0.000172749	0.667392	1047
Stx4	1	199344462	T	C	0.852941	56753	-1.21147	0.266411	0.000131294	0.000267876	0.00161702	-0.312214	1592
Pycard	1	199701556	C	T	0.666667	-262346	0.664836	0.0954204	3.32537e-07	0.000348736	6.33014e-06	1.14587	1476
Htra1	1	201214695	T	C	0.617647	-284332	0.889937	0.13891	1.26471e-06	0.000297137	7.55767e-05	0.0727919	2135
Acadsb	1	201804600	G	C	0.490196	-176756	0.934183	0.0997853	1.75317e-09	0.000174891	3.02425e-07	1.05747	2120
Plpp4	1	201935059	G	C	0.5	-497306	-0.796156	0.167309	7.67183e-05	0.000202154	0.00258086	-1.35088	1881
Oat	1	204304408	A	T	0.156863	277662	-0.488568	0.111584	0.00020175	0.000318409	0.00402782	-0.296768	1649
Ctbp2	1	204548796	T	C	0.372549	491959	-0.345555	0.0835094	0.000371647	0.000465819	0.00316404	0.167838	610
Lhpp	1	204569016	A	G	0.735294	-48835	0.873187	0.145499	3.3963e-06	0.000326798	0.000150389	0.494224	1643
Mgmt	1	209548101	C	T	0.627451	310869	0.780525	0.113021	3.84206e-07	0.000297052	1.14395e-05	1.32437	1377
Ifitm3	1	214311167	A	G	0.647059	-499266	-0.542112	0.13609	0.000549362	0.000628009	0.00291755	-1.1399	1036
Taldo1	1	214660035	G	A	0.558824	284521	0.627973	0.12815	5.35287e-05	0.000363029	0.00112642	0.355833	1022
Ctsd	1	215394787	T	C	0.627451	158664	0.367735	0.0843067	0.000210461	0.000306438	0.00373417	0.236771	1144
Ctsf	1	220075262	A	G	0.480392	-38965	0.80127	0.13788	5.42763e-06	0.000544784	8.11058e-05	0.380439	312
Zdhhc24	1	220577755	C	T	0.264706	440499	0.890803	0.186277	7.2264e-05	0.000485864	0.000793612	0.767884	335
Ehbp1l1	1	220642706	C	T	0.127451	441423	-0.908631	0.204942	0.000175368	0.000249986	0.0047865	-0.591713	1225
Batf2	1	221397741	T	G	0.264706	-140362	1.20013	0.159994	9.67667e-08	0.000457983	9.59837e-06	3.07291	1538
AC120237.1	1	221489445	G	A	0.529412	-18713	-1.03081	0.166359	2.10688e-06	0.000353933	0.000119212	-3.80782	1500
Vegfb	1	222269894	A	G	0.901961	-27250	-1.26333	0.209663	3.20025e-06	0.000388375	0.00012021	-0.341164	1261
Asrgl1	1	225306983	A	G	0.284314	22787	1.0242	0.215256	7.68221e-05	0.000334666	0.00156461	0.545012	969
Cyb561a3	1	226393000	T	G	0.45098	-241008	0.813458	0.109219	1.09234e-07	0.000279838	5.36848e-06	0.866882	667
Fads1	1	226646939	C	T	0.735294	412866	-0.689856	0.149135	0.00010756	0.000297506	0.00177416	-0.129613	814
Fam111a	1	228793377	T	C	0.372549	-210583	0.988078	0.0919627	1.18787e-10	0.000468407	7.49978e-10	6.64386	790
Anxa1	1	237941091	C	A	0.205882	-31079	-0.834817	0.126223	7.686e-07	0.000321143	1.3281e-05	-0.305428	2647
Gda	1	239142989	A	C	0.5	-85257	-1.09502	0.137537	3.43572e-08	0.000293828	1.7594e-06	-1.88136	1962
Aldh1a7	1	240596109	T	C	0.735294	5635	0.945735	0.144728	9.29321e-07	0.000381577	4.2716e-06	5.64726	1268
Smarca2	1	244688642	C	A	0.362745	72822	-0.812778	0.0845239	1.05026e-09	0.000382827	7.83682e-08	-0.632416	926
Il33	1	248631202	T	C	0.0882353	499113	-1.00503	0.207683	6.25017e-05	0.00107012	0.000102755	-0.349663	1242
Ifit1	1	253037633	C	T	0.254902	93531	0.918433	0.141916	1.08102e-06	0.000241036	3.56855e-05	4.85722	1456
Pank1	1	253037633	C	T	0.254902	147900	0.957758	0.150752	1.43895e-06	0.000244414	7.12057e-05	0.699927	1560
Ppp1r3c	1	255115311	C	T	0.392157	261522	-0.813706	0.131655	2.18909e-06	0.000438346	2.9013e-05	-0.223304	1579
AC103056.1	1	255867420	G	A	0.0490196	65727	0.660512	0.129593	3.25321e-05	0.000329209	0.000967949	0.674532	1441
AABR07006775.1	1	257410494	A	G	0.931373	-336680	-1.38706	0.288388	6.73727e-05	0.000259568	0.00123548	-2.28818	670
Pdlim1	1	258885958	G	A	0.745098	471098	-0.942162	0.165237	7.12244e-06	0.000411701	8.00741e-05	-0.850664	1003
Bloc1s2	1	263430087	G	A	0.45098	490875	0.639645	0.119136	1.63735e-05	0.000293554	0.000473029	0.331588	1374
Ndufb8	1	264553313	G	A	0.284314	-249551	0.90261	0.129812	3.43855e-07	0.000303393	1.0477e-05	0.436046	1254
Ina	1	267241042	G	A	0.901961	459426	-0.906388	0.161304	8.75282e-06	0.000216386	6.29101e-05	-0.496391	1083
Sorcs1	1	270244019	C	G	0.45098	228847	1.03303	0.165705	1.92124e-06	0.000271902	3.33435e-05	0.755353	1889
Pdcd4	1	274295295	G	T	0.45098	-329928	-0.588125	0.0835541	2.81305e-07	0.000355717	1.71858e-05	-0.0709155	1620
Tectb	1	275718664	T	C	0.343137	-239033	0.833259	0.186016	0.000156036	0.000377955	0.00114449	2.02677	946
Nhlrc2	1	277328779	G	T	0.568627	-26839	0.74091	0.15792	9.09478e-05	0.000395205	0.00115885	0.597616	1852
Pnlip	1	279853479	A	G	0.872549	55293	-1.27576	0.257515	4.66969e-05	0.000461133	0.000479522	-1.89645	1431
Arsk	2	3007975	C	T	0.54902	-116722	0.662005	0.106988	2.15189e-06	0.000515985	1.61346e-06	0.404061	594
Dhfr	2	21888251	A	G	0.196078	-43241	1.31189	0.206035	1.39073e-06	0.00024312	6.82595e-05	1.12626	2477
Bhmt2	2	23486598	T	A	0.0882353	-197332	1.26035	0.21754	5.67148e-06	6.98045e-05	0.00470728	1.6688	2390
Crhbp	2	24813347	G	A	0.137255	339987	-1.01211	0.222099	0.000128109	0.000205515	0.0028135	-1.67257	1959
Aggf1	2	25150411	C	T	0.117647	-55305	-0.961111	0.182334	2.09466e-05	0.000222751	0.000593701	-0.52883	1895
AABR07007717.3	2	25299658	C	T	0.0196078	-236053	2.11627	0.284494	1.11572e-07	7.92582e-06	0.00385037	2.91544	1739
Hexb	2	28132359	C	T	0.490196	-129173	-0.646824	0.0854529	8.28481e-08	0.000550626	2.7526e-07	-0.362175	1382
Gfm2	2	28312132	G	A	0.490196	362925	-0.758616	0.129162	4.65588e-06	0.000559992	1.75346e-05	-0.523603	1461
Foxd1	2	28312132	G	A	0.490196	-147935	-0.606075	0.137514	0.000187461	0.000417846	0.000594935	-0.817389	1241
Plk2	2	41705949	G	C	0.343137	-205181	-0.784482	0.0869748	3.54295e-09	0.000313588	1.44559e-07	-0.545409	1673
Gpbp1	2	42715704	C	T	0.372549	352973	0.335737	0.0651981	2.84753e-05	0.000325669	0.000773704	-0.0369594	1088
Itga2	2	46981418	T	A	0.715686	115543	0.783174	0.13307	4.51919e-06	0.000225332	0.000222344	0.713136	1810
Nnt	2	52381109	A	G	0.382353	-98561	-0.594231	0.0949211	1.80303e-06	0.000202827	7.94374e-05	0.0831462	1194
Prkaa1	2	55319547	G	T	0.284314	461860	-0.529057	0.122487	0.000234527	0.000413643	0.00223608	-0.51298	1972
Fabp12	2	93671410	T	C	0.372549	-41581	0.873322	0.151269	5.9646e-06	0.000337674	8.61654e-05	0.985313	1636
Lrrc31	2	116428870	G	C	0.568627	115280	-1.30949	0.186771	3.00103e-07	0.000294319	1.31603e-05	-3.08801	1779
Usp13	2	119117456	A	C	0.166667	-79782	-0.756175	0.126318	3.52442e-06	0.000283276	0.000125879	-0.784587	1664
Acad9	2	122697905	G	A	0.647059	-84154	1.11573	0.124675	4.10309e-09	0.000306159	2.87348e-07	0.796742	1839
Anxa5	2	123439649	T	C	0.362745	-246519	-1.01396	0.182475	1.02289e-05	0.000281198	0.000292355	-0.160769	2212
Spata5	2	123861539	A	G	0.352941	-288332	-0.855272	0.208656	0.000410212	0.000688334	0.000490297	0.104474	964
Bbs12	2	124020515	T	C	0.352941	-33766	-1.05425	0.117539	3.93344e-09	0.000761495	7.99001e-10	-1.09787	873
Dhx36	2	152986006	T	G	0.22549	-161459	-0.652759	0.11996	1.36504e-05	0.00115414	9.59518e-06	-0.696432	660
Vom2r44	2	154774699	G	A	0.166667	169868	0.802371	0.21162	0.000890703	0.000921286	0.00307323	3.34629	589
AABR07010907.1	2	154777689	T	C	0.166667	-298774	0.812358	0.196309	0.000371421	0.00104934	0.000307881	1.74886	315
Ssr3	2	156001099	A	G	0.205882	13428	-0.537935	0.122958	0.00020357	0.000294865	0.00195224	-0.548638	968
Tlr2	2	182382778	T	C	0.568627	463283	0.798593	0.172554	0.00010692	0.000404879	0.0021965	1.37703	1246
Plrg1	2	182423683	C	T	0.519608	383366	0.663226	0.127006	2.37095e-05	0.000211391	0.00108828	0.217076	2090
Trim2	2	182907013	C	A	0.529412	306215	0.529832	0.0963443	1.18073e-05	0.000403692	0.000205161	0.229387	772
Ttc24	2	186969904	A	T	0.764706	465419	0.948241	0.202093	9.08519e-05	0.00040606	0.000641648	3.32137	797
Fcrl1	2	186977002	C	T	0.764706	421371	0.941791	0.22641	0.000351705	0.000476486	0.00122762	1.06486	1074
S100a7l2	2	191261592	T	A	0.490196	32782	-1.14499	0.194543	4.51792e-06	0.000390222	1.45371e-05	-4.46401	144
Fmo5	2	199768077	C	T	0.509804	-28803	-0.799622	0.132013	2.96104e-06	0.000219759	0.000133733	-2.25182	1624
Phgdh	2	200255751	C	T	0.284314	257813	1.01616	0.214475	8.08659e-05	0.000287381	0.00168038	0.342521	1041
Trim45	2	203183605	A	G	0.470588	-118232	-1.14984	0.152265	8.62626e-08	0.000274553	1.03359e-05	-2.23643	2125
Trim33	2	206278456	T	C	0.784314	495205	-0.820975	0.163024	3.79547e-05	0.000347293	0.000667349	-0.096301	1279
Slc25a24	2	211836576	C	T	0.823529	-93749	-1.38516	0.192619	1.97285e-07	0.000302806	6.37727e-06	-0.719919	1509
Amy1a	2	216413634	T	G	0.205882	29884	-0.930559	0.178375	2.40206e-05	0.00036663	0.000216407	-1.75852	656
Cnn3	2	225027998	G	A	0.156863	22980	1.1909	0.161385	1.27856e-07	0.000220514	2.28997e-05	0.497561	2521
Mcub	2	230263440	A	G	0.352941	10269	0.974068	0.161885	3.2677e-06	0.000546871	2.0132e-05	1.52833	722
Cyp2u1	2	236832902	T	A	0.382353	-401219	1.07733	0.197978	1.36437e-05	0.000340222	0.000206838	0.905991	1867
Dapp1	2	242824318	C	T	0.598039	400565	-0.691426	0.143675	6.69087e-05	0.000335279	0.00336707	-0.492057	3734
Adh6	2	243263767	C	T	0.27451	-286859	-0.812822	0.154639	2.17495e-05	0.000341816	0.00106321	-1.40017	3394
Rap1gds1	2	244389085	T	C	0.666667	-18102	-0.464203	0.107501	0.000235204	0.000325046	0.00876051	-0.0878316	1980
Bmpr1b	2	247417486	G	A	0.441176	29396	0.700193	0.16534	0.00029062	0.000305055	0.00356637	0.342644	2287
Clca5	2	250533233	G	A	0.117647	245090	1.45359	0.16173	3.78593e-09	0.000196214	2.48272e-06	6.64386	3351
LOC102553018	2	251226214	T	C	0.980392	-308692	-1.6322	0.25483	1.26944e-06	6.65989e-05	0.00258231	-1.88916	3340
Bcl10	2	251831237	T	G	0.5	25846	-0.814742	0.120817	5.64177e-07	0.000181539	0.000118167	-0.382953	3034
Ptgfr	2	257389652	T	C	0.460784	-351547	-0.790268	0.151543	2.41443e-05	0.000265165	0.00118766	-1.82438	1993
Acadm	2	260494162	T	C	0.843137	-345573	1.17268	0.22277	2.13239e-05	0.000242886	0.000756424	0.647799	2548
Il1rn	3	1368654	A	G	0.186275	-83989	0.77077	0.182554	0.000300143	0.000918373	0.00143144	0.474019	512
Psd4	3	1960509	A	G	0.205882	481985	-0.664647	0.113324	4.75299e-06	0.000916969	2.54353e-05	-0.665239	526
Rexo4	3	5048723	C	T	0.470588	462185	-1.03797	0.119268	6.88737e-09	0.000345964	7.17158e-08	-0.645356	2969
Trub2	3	7970978	A	G	0.460784	377768	0.777422	0.174453	0.000165511	0.000359974	0.00210952	0.487498	1172
Phyhd1	3	8674830	T	A	0.539216	-157909	0.661211	0.13966	8.15781e-05	0.0003186	0.00158515	0.423828	1306
Gle1	3	8696173	A	G	0.803922	198052	0.992476	0.229317	0.000229398	0.000387293	0.00324975	0.779946	1237
Gpr107	3	10553623	A	G	0.696078	141026	1.18547	0.221421	1.70073e-05	0.00030667	0.000444543	0.0262402	1056
Lcn2	3	11078536	T	C	0.656863	339010	-1.14188	0.114733	5.39438e-10	0.000306079	4.0199e-08	-5.96411	833
Golga2	3	11081767	G	A	0.333333	-235415	-0.540331	0.106922	3.63003e-05	0.000288995	0.000413091	-0.0671251	737
AABR07051450.1	3	11568124	C	T	0.607843	-85404	-1.00556	0.190061	1.99402e-05	0.00027155	0.00053619	-0.956727	1056
Sh2d3c	3	11903048	T	C	0.382353	146665	0.722089	0.138733	2.47586e-05	0.000284943	0.000666584	0.869913	1155
Ralgps1	3	12659081	A	T	0.196078	-244008	-0.560003	0.119981	9.67383e-05	0.000239798	0.00150274	0.0302872	1260
RGD1564854	3	13880860	A	G	0.735294	-55922	-0.808273	0.162893	4.57737e-05	0.000286281	0.000469941	-2.05152	784
Gsn	3	14816114	T	C	0.715686	348785	0.859619	0.090785	1.41199e-09	0.000286319	7.78478e-08	1.15591	1109
Ggta1	3	15095327	T	C	0.392157	-450376	0.94671	0.128104	1.24694e-07	0.000283503	3.8094e-06	0.665413	1151
Dapl1	3	46038185	A	G	0.313726	499389	-0.82275	0.167659	5.2587e-05	0.000191086	0.000278152	-0.397569	1475
Klhl23	3	55759489	A	G	0.352941	-297435	0.57601	0.134932	0.000266549	0.000370734	0.00122843	0.35261	340
Lrp2	3	55810297	T	C	0.637255	12254	-0.574464	0.111028	2.67607e-05	0.000449641	0.000267788	-0.684662	728
Hnrnpa3	3	62827824	T	A	0.0490196	346502	0.483807	0.141674	0.00227263	0.00254926	0.00226293	-0.217739	1
Itprid2	3	66646483	G	A	0.401961	52550	0.640779	0.096177	6.8429e-07	0.000308126	8.96568e-07	0.0532312	1154
Frzb	3	67503337	C	T	0.372549	165435	0.566427	0.116573	5.94486e-05	0.00042445	0.000368416	-0.00497931	1455
Fads2l1	3	72799518	A	G	0.686275	96222	0.545962	0.134012	0.000436989	0.000448194	0.00145949	2.14769	1995
Harbi1	3	80633196	A	G	0.558824	18260	0.865084	0.146696	4.39039e-06	0.000624652	2.86043e-06	1.04825	559
Syt13	3	81324148	A	G	0.421569	-490112	-0.587201	0.125737	9.60892e-05	0.000264492	0.000137902	-0.324334	1166
Cry2	3	81337936	T	C	0.578431	6174	-0.941249	0.0831848	4.17666e-11	0.000345837	4.78229e-11	-0.499806	671
Cd59	3	94375999	T	C	0.578431	365525	-1.00018	0.134875	1.17639e-07	0.000440162	7.64165e-07	-0.362478	1165
Fsip1	3	110094705	C	T	0.411765	-73556	-0.944641	0.204118	0.000106963	0.000320886	0.00274584	-2.20661	1831
Eif2ak4	3	110154084	C	A	0.411765	-5623	0.575217	0.12264	9.12688e-05	0.000322994	0.00276084	0.377935	1708
Ccdc9b	3	110425015	C	G	0.745098	131798	-0.970554	0.183252	1.96629e-05	0.000510321	0.000794188	-0.412525	1758
Ivd	3	110620795	C	T	0.411765	-48516	-0.526251	0.130721	0.00049371	0.000508184	0.0097241	-0.11443	1779
Knl1	3	111083859	G	A	0.460784	228860	0.749362	0.179415	0.000336837	0.000445661	0.00684481	2.45848	1585
Rpap1	3	111335234	G	A	0.166667	251917	-1.06941	0.164247	9.83523e-07	0.00027771	7.72644e-05	-2.2712	1611
Ganc	3	112244732	C	T	0.372549	70826	-0.843244	0.196578	0.000252883	0.000314872	0.00673166	-0.474944	1468
Ccndbp1	3	113047577	C	G	0.176471	96688	0.661523	0.152801	0.000228627	0.000343542	0.00887922	0.0306173	1837
Bloc1s6	3	115002392	C	T	0.745098	132934	-0.776267	0.14925	2.49931e-05	0.000336515	0.000624487	-0.304045	1813
Mal	3	120079679	G	C	0.509804	153976	1.02064	0.10605	1.03315e-09	0.00038242	6.99072e-09	1.20254	191
Sirpa	3	122148771	A	T	0.529412	34664	0.550399	0.0864836	1.4012e-06	0.000333696	2.17612e-05	0.90125	157
Sptlc3	3	132743966	A	G	0.401961	183461	1.14027	0.252522	0.000142375	0.000445842	0.00276584	2.14052	1439
Esf1	3	133221184	G	A	0.411765	11138	0.611466	0.144099	0.000284405	0.000633432	0.00197815	0.329041	572
Pcsk2	3	137192242	C	G	0.431373	-426655	-0.708249	0.135927	2.44077e-05	0.000345972	0.000271042	-0.0467644	958
Dstn	3	138072740	C	T	0.441176	48233	0.55615	0.0934817	3.86023e-06	0.00043717	1.41929e-05	0.463109	749
Sec23b	3	138628174	G	A	0.558824	-87395	-1.13731	0.124519	2.79828e-09	0.000307188	6.50183e-08	-1.20393	813
AABR07054096.1	3	139660690	T	C	0.254902	-481088	-0.771322	0.172294	0.000157122	0.000310225	0.00161877	-0.740958	1599
Cst3	3	143247891	G	A	0.235294	-24276	1.00851	0.210101	6.90359e-05	0.000375229	0.000675596	0.662798	1437
Pygb	3	146969449	C	A	0.421569	386698	0.658451	0.151121	0.000213026	0.000472755	0.000578925	0.685893	893
Sla2	3	153485120	G	C	0.911765	-483811	-1.47963	0.240449	2.33809e-06	0.000270429	5.21065e-05	-4.03176	147
Sdc4	3	161075197	G	A	0.578431	-184007	-1.18214	0.103175	3.23619e-11	0.000316286	8.77232e-10	-0.332236	1133
Mmp9	3	161293743	C	T	0.852941	-119554	-1.16201	0.267012	0.000215851	0.000232556	0.00269989	-3.63062	1085
Slc35c2	3	161804084	G	A	0.235294	8207	-0.845741	0.129877	9.81481e-07	0.00030329	1.61947e-05	-0.414119	1136
Pmepa1	3	170889341	G	A	0.784314	453305	-0.685313	0.129651	2.01873e-05	0.000289281	0.000464328	-0.421077	1780
Rtfdc1	3	170942340	C	T	0.77451	498486	-0.668981	0.134715	4.53221e-05	0.0002695	0.00128044	0.0981773	2839
Adrm1	3	175697172	A	T	0.745098	148999	-0.428733	0.0898985	7.47024e-05	0.000488348	0.000561035	-0.0835074	112
Helz2	3	176525662	C	T	0.568627	218715	-0.745054	0.117802	1.54209e-06	0.000644526	7.38703e-07	-1.39834	415
Rtel1	3	176721709	C	T	0.568627	-96727	0.747575	0.0610835	8.30629e-12	0.000683701	1.20477e-12	1.0063	415
Polr3k	3	177006165	G	A	0.421569	-368646	0.763971	0.137804	1.05625e-05	0.000572431	4.67215e-05	0.530266	122
Agap3	4	7347506	C	T	0.686275	-94434	-0.386083	0.0910405	0.000286284	0.000582452	0.00125687	-0.258685	693
Pmpcb	4	10258598	T	C	0.77451	-336988	-1.25427	0.220336	7.29016e-06	0.000368085	6.47043e-05	-0.280079	1108
Sema3e	4	17756717	C	T	0.617647	-162119	-0.670461	0.121932	1.18282e-05	0.000516022	0.000154411	-0.256656	2212
Crot	4	22240500	T	A	0.215686	158897	-1.08646	0.176944	2.41656e-06	0.00027925	9.9796e-05	-0.509004	1671
Pax4	4	55591210	A	G	0.0980392	149417	-1.51338	0.240738	1.69197e-06	0.000538224	7.18032e-06	-6.64386	1576
Impdh1	4	56644564	A	G	0.470588	-150641	0.784072	0.136783	6.60507e-06	0.000279458	0.000402626	0.337729	2003
Tspan33	4	56989105	C	T	0.254902	7823	-1.14123	0.182013	1.76055e-06	0.000346487	0.000158323	-0.712044	1852
Mest	4	58026957	A	C	0.598039	-26083	1.13226	0.259779	0.000212235	0.000303368	0.0061708	0.695598	1497
Copg2	4	58064074	C	T	0.186275	131069	0.475086	0.109311	0.000219013	0.000339652	0.00585585	0.080476	1691
Cpa2	4	58134285	G	A	0.196078	278870	1.19878	0.223783	1.68811e-05	0.000323245	0.000896522	2.5939	1550
Akr1b8	4	61913359	G	A	0.186275	141390	-1.37426	0.196549	3.13945e-07	0.000276639	1.78663e-05	-2.46971	1223
Ndufb2	4	67025804	A	G	0.0294118	-352383	1.93935	0.365316	1.9058e-05	0.000335871	0.000168624	0.341096	1423
AABR07060394.1	4	70796936	T	C	0.313726	489733	0.834857	0.169927	5.18261e-05	0.0005118	0.000255105	2.91996	1310
Zyx	4	71580738	A	T	0.362745	-159793	0.533054	0.120364	0.000177568	0.000376494	0.00135647	0.359244	1698
Fam115c	4	71767518	A	G	0.362745	307165	0.897028	0.142666	1.68703e-06	0.000383621	2.3784e-05	0.723727	1620
AABR07060408.1	4	71925413	T	C	0.490196	168666	0.898329	0.123826	1.70301e-07	0.000357729	2.89616e-06	3.72623	1621
Arhgef5	4	72660074	C	T	0.0392157	-58383	1.65272	0.397655	0.000354857	0.000458628	0.00310023	0.0317668	1443
Npvf	4	80534398	G	C	0.578431	-138896	0.845943	0.162149	2.40084e-05	0.000231235	0.0010646	0.916158	2596
Cbx3	4	80856746	A	T	0.568627	-387722	-0.424921	0.0906487	9.19087e-05	0.000300176	0.00296199	-0.243427	1973
Snx10	4	80946923	C	T	0.235294	-364566	-0.937092	0.145419	1.15532e-06	0.000294376	9.95788e-05	-1.26077	1893
Scrn1	4	84502369	T	C	0.382353	238540	0.885111	0.0994182	4.51935e-09	0.000313689	1.844e-07	0.41839	2320
Plekha8	4	85059117	T	G	0.392157	288743	1.15346	0.126177	2.75257e-09	0.000324229	1.06962e-07	0.651794	2303
Ppm1k	4	88856885	A	G	0.392157	162303	-0.799735	0.170261	8.9701e-05	0.000324447	0.00289011	-0.687006	1536
Retsat	4	100411482	A	G	0.862745	-53687	-1.41337	0.257776	1.23029e-05	0.000270011	0.000241174	-1.39186	1472
Mob1a	4	115081984	G	A	0.558824	57058	0.835808	0.146473	7.04608e-06	0.000276345	0.000185411	0.158094	1250
Nat8f3	4	117990662	A	C	0.696078	-499941	1.13066	0.259852	0.00021627	0.000329671	0.00363749	1.04815	1592
Mxd1	4	118615902	G	C	0.529412	-143723	-0.621574	0.114629	1.43166e-05	0.000351065	0.00029399	-0.538176	898
Gpr27	4	132355958	C	T	0.352941	218166	-0.916034	0.199573	0.000117806	0.000507922	0.000895135	-1.36203	1254
Arpc4	4	145420150	C	T	0.392157	89694	0.799404	0.136193	4.6988e-06	0.000287597	0.000292831	0.273877	1221
Jagn1	4	145420219	C	T	0.392157	20307	-0.656212	0.130408	3.83307e-05	0.000280824	0.00168528	-0.552802	1187
Atp2b2	4	145824416	A	G	0.539216	191909	0.486129	0.109145	0.000166506	0.000308041	0.00479838	0.147856	1928
Brk1	4	145908270	C	T	0.264706	349065	-0.823228	0.123184	6.51807e-07	0.000275873	6.99695e-05	-0.631567	1406
Slc6a11	4	146273875	G	A	0.352941	167490	-0.502717	0.105346	7.41409e-05	0.000338969	0.00266363	-0.290726	1833
Cand2	4	147710076	A	G	0.72549	23587	0.656757	0.151534	0.000225881	0.000401019	0.00265242	0.691937	1071
Rassf4	4	148571266	C	A	0.647059	232722	-0.913194	0.155719	4.76061e-06	0.00026135	0.000248667	-0.533486	3075
LOC100909657	4	149865964	C	T	0.156863	-42410	1.00915	0.22513	0.000154841	0.000207018	0.00865494	1.09166	2368
Ret	4	150650870	C	A	0.529412	-406498	-0.672174	0.126532	1.88854e-05	0.000344254	0.000870742	0.0883157	2792
Ccdc77	4	153038265	T	A	0.705882	-155055	-1.29893	0.171283	8.02279e-08	0.000340028	1.61206e-07	-2.4314	626
Tnfrsf1a	4	157812892	A	C	0.980392	-52076	2.22998	0.473786	8.75349e-05	0.000358237	0.00138203	0.786706	1524
Tspan9	4	160558301	G	C	0.27451	104673	-0.896225	0.153687	5.16399e-06	0.000399284	3.0919e-05	-0.353276	131
AABR07062154.1	4	162455747	T	C	0.0784314	376236	1.73641	0.399001	0.000215871	0.000439567	0.000372939	2.89762	1790
Lpal2	4	165656252	C	G	0.392157	-76390	-1.04117	0.165919	1.73894e-06	0.000822718	1.1487e-05	-3.46092	1373
Borcs5	4	168600588	T	C	0.392157	203814	-0.767015	0.15044	3.23943e-05	0.000313267	0.000471922	-0.901271	1146
Hist2h4a	4	170670288	T	C	0.519608	93628	-0.938902	0.0659211	3.33528e-13	0.000324733	3.77178e-12	-4.69747	1068
Arhgdib	4	170743951	G	A	0.519608	188667	-0.637041	0.138098	0.000111116	0.000285086	0.000990953	-0.816465	814
AABR07062390.2	4	173650205	T	C	0.0588235	228309	1.04345	0.213416	5.50461e-05	0.000125344	0.00570766	0.613407	1809
Ldhb	4	176642936	G	A	0.715686	77076	0.850653	0.171947	4.75235e-05	0.000398619	0.000125703	0.234578	1493
Bcat1	4	179133595	G	A	0.186275	206200	-1.17062	0.176395	7.28382e-07	0.000245726	2.41381e-05	-0.229577	1946
Lmntd1	4	179665231	T	C	0.607843	239613	-0.565956	0.119509	8.13221e-05	0.000391485	0.000606869	-1.21278	1539
Mrps35	4	181463614	G	A	0.666667	28803	-0.632447	0.105615	3.50715e-06	0.000163029	1.57256e-05	-0.917416	1164
Ca8	5	21842974	T	C	0.284314	-497164	0.869356	0.186774	9.99489e-05	0.000232384	0.00568933	0.435503	2169
LOC679087	5	25437533	T	A	0.637255	-288149	1.00289	0.14753	4.9602e-07	0.000355425	8.52654e-06	1.96562	1415
Rbm12b	5	25600721	C	A	0.637255	347712	-0.800921	0.130243	2.36231e-06	0.000544978	1.52138e-05	-1.88113	801
Slc26a7	5	27971446	G	T	0.156863	205894	0.703573	0.129505	1.3951e-05	0.000332772	0.000465138	0.0395747	2344
Epha7	5	43658504	C	T	0.647059	55462	0.857704	0.178631	6.87859e-05	0.000391175	0.000753533	0.856808	1701
Ankrd6	5	48220998	C	T	0.745098	-26704	-0.80068	0.125668	1.37705e-06	0.0003144	2.2261e-05	-0.181839	674
Il11ra1	5	58420829	G	A	0.529412	268845	-0.634148	0.138431	0.000120536	0.000346542	0.00100051	-0.569685	1194
RNase_MRP	5	58787036	G	A	0.480392	207917	-0.757055	0.164029	0.000110435	0.000297513	0.00107544	-3.93591	1316
Gne	5	59908246	G	A	0.411765	-354830	-1.00066	0.171248	5.01463e-06	0.000284899	5.85184e-05	-0.377295	1578
Trmt10b	5	60640934	G	A	0.411765	-209917	-0.691396	0.154494	0.000157746	0.000391287	0.000686245	-0.894027	739
Aldh1b1	5	61758059	C	T	0.401961	375709	0.680642	0.149171	0.000126226	0.000403578	0.00113204	1.0846	978
Galnt12	5	62619990	G	A	0.490196	-98796	-1.08252	0.0779371	5.72281e-13	0.000269051	2.0381e-11	-6.64386	1546
Anks6	5	62789528	C	T	0.431373	-105564	1.06775	0.134642	3.68348e-08	0.00033043	7.85493e-07	0.993627	1489
Acnat1	5	64990410	T	C	0.676471	-272279	-0.963752	0.200747	6.89118e-05	0.00024746	0.00205784	-1.75013	1253
Ptgr1	5	75841014	C	T	0.607843	288427	0.639683	0.116621	1.22356e-05	0.000375551	9.92069e-05	0.913719	1054
Hsdl2	5	77086769	C	T	0.323529	273839	0.664652	0.127402	2.40154e-05	0.0005062	0.000196997	0.407858	603
Tnc	5	79746160	T	C	0.784314	128511	-1.08513	0.132918	2.19981e-08	0.000277409	1.30846e-06	-0.081375	2051
Frmd3	5	89886352	C	A	0.460784	395975	-1.14083	0.262386	0.000218076	0.000555167	0.00177672	-0.629847	2267
Lrrc42	5	126905073	C	T	0.284314	-48781	0.803339	0.119374	5.83218e-07	0.000231566	2.48019e-05	0.683824	1617
Dio1	5	127000285	A	T	0.284314	-88765	1.07338	0.133514	2.89258e-08	0.000217253	1.65496e-06	1.92562	1690
Gpbp1l1	5	135672173	T	C	0.431373	259918	0.73832	0.148986	4.65154e-05	0.000490233	0.000220766	0.0916936	936
Kif2c	5	135674786	T	C	0.431373	378424	0.600922	0.128189	9.18507e-05	0.000407761	0.000562609	0.118176	991
Hpcal4	5	140603396	T	C	0.509804	-266743	0.607696	0.116699	2.46024e-05	0.000281822	0.000540401	0.399881	1608
Thrap3	5	144116098	C	T	0.637255	105165	-0.253827	0.0545475	0.000100271	0.000354722	0.000897265	-0.187523	803
LOC100294508	5	145215271	G	A	0.764706	435591	-0.625439	0.122414	3.15289e-05	0.000495644	0.000122739	-0.807595	609
Zscan20	5	146443502	G	A	0.745098	344174	-0.753202	0.17232	0.000205653	0.000344815	0.00231068	-0.853243	1306
Rbbp4	5	147586488	G	T	0.754902	-51248	-0.463593	0.0981782	8.42096e-05	0.00034258	0.00110896	-0.256269	1383
Kpna6	5	147633944	A	C	0.764706	252671	-0.847173	0.0909031	1.91128e-09	0.000227977	1.95393e-07	-0.5863	1527
Sync	5	147839223	T	C	0.156863	363003	0.789058	0.186373	0.000291441	0.00031717	0.0036743	1.14895	1367
Serinc2	5	148108603	A	G	0.5	383629	0.958148	0.107096	4.12461e-09	0.000292464	1.63075e-07	1.28945	1277
Mecr	5	149895597	C	T	0.627451	-105683	-1.14927	0.17816	1.1368e-06	0.000285128	3.78785e-05	-0.874868	1719
Clic4	5	153777335	T	C	0.441176	-151466	-0.943938	0.15292	2.23134e-06	0.000308702	5.83749e-06	-1.10624	681
Pithd1	5	154393820	G	T	0.519608	-60880	-0.80561	0.149776	1.59785e-05	0.00028916	0.000106766	-0.596386	1199
Rap1gap	5	155939624	T	C	0.764706	-87286	0.609648	0.123964	5.1185e-05	0.000826842	0.000108595	0.196533	828
Necap2	5	159714407	T	C	0.911765	-112156	-1.06024	0.244083	0.000220378	0.000271716	0.00890408	-0.942208	2543
Szrd1	5	159774753	T	C	0.137255	-111999	-1.08359	0.185598	5.07675e-06	0.000256921	0.000465935	-0.505752	2458
Padi2	5	159828852	G	A	0.813725	400338	0.877134	0.11248	4.94667e-08	0.000239431	9.57141e-06	0.445097	2626
Crocc	5	159992031	G	A	0.127451	-408982	-0.519186	0.0686058	8.31673e-08	0.000229106	1.54548e-05	-0.849521	2600
LOC691196	5	166408791	G	A	0.0784314	-73358	-1.12845	0.263375	0.000256153	0.000292478	0.00300915	-6.64386	1515
Lzic	5	166654488	A	G	0.205882	224089	-0.777776	0.16113	6.44749e-05	0.000309223	0.000849218	0.0379189	1623
Eno1	5	167006678	C	T	0.22549	-281544	-0.574109	0.114881	4.18389e-05	0.000213247	0.000970585	-0.24168	1756
Slc2a5	5	167496911	C	T	0.352941	355037	0.988662	0.207944	7.7532e-05	0.00020691	0.0018366	1.45726	1926
Errfi1	5	168201387	A	G	0.666667	248660	-0.812816	0.178486	0.000129111	0.000253306	0.00159835	-0.443573	1739
Phf13	5	168673928	C	T	0.313726	493903	0.901116	0.205956	0.0002034	0.000271331	0.00232916	0.422238	1102
Kcnab2	5	169784053	A	G	0.166667	-125178	-0.798013	0.164528	6.07689e-05	0.000205119	0.000833286	-0.221394	1173
Prkcz	5	172442710	G	T	0.656863	326711	0.486217	0.10788	0.000145494	0.000290824	0.00237305	-0.271801	1234
Sdf4	5	173577950	A	G	0.196078	152044	-0.605299	0.0910866	7.12943e-07	0.000454908	1.5463e-05	0.108503	1101
Qpct	6	1811286	C	T	0.647059	153956	-0.658611	0.149955	0.000194911	0.000474218	0.000660147	-0.235254	839
Thada	6	7758986	A	G	0.431373	-17572	0.758719	0.0708308	1.26243e-10	0.000411977	4.68331e-09	0.557171	2139
Plekhh2	6	8110559	C	T	0.401961	316825	0.467628	0.0948062	4.93332e-05	0.000473985	0.000356404	0.266832	2089
Prepl	6	8207820	A	G	0.352941	138377	0.400194	0.0565746	2.5929e-07	0.000367701	5.48726e-06	0.174683	1644
Six3	6	8949179	T	C	0.735294	62589	-0.733062	0.0982732	1.0641e-07	0.00043253	1.8255e-06	-0.5999	1573
Ston1	6	12437881	C	T	0.156863	75069	1.4037	0.267361	2.20843e-05	0.000256245	0.000787964	0.809922	2094
Ppp1cb	6	23360293	G	C	0.578431	220759	-0.482399	0.0763922	1.57946e-06	0.000180502	1.33958e-05	-0.163528	1217
Capn13	6	24251680	C	A	0.382353	424844	0.876185	0.197746	0.000176591	0.000266367	0.00370216	1.52124	2047
Nrbp1	6	26362178	C	T	0.637255	135150	0.766526	0.124059	2.19911e-06	0.000500147	2.74223e-06	0.291152	750
Slc5a6	6	26810893	C	G	0.607843	124861	-0.593602	0.130172	0.000127094	0.00034612	0.000334831	-0.332098	575
Dpysl5	6	27006299	G	A	0.588235	17830	-0.910361	0.0973715	1.79858e-09	0.00026933	6.15416e-09	-0.913976	526
AABR07063459.1	6	30770804	G	A	0.0882353	-240882	0.834891	0.19915	0.000323802	0.000365649	0.00237068	0.704207	360
Wdr35	6	33764525	T	C	0.264706	-329780	-0.964523	0.152905	1.60566e-06	0.00039737	2.47625e-05	-0.542777	888
Rhob	6	34030373	C	T	0.0294118	-339072	1.65461	0.375365	0.000187169	0.00040441	0.0015424	0.141151	723
Kcns3	6	36800735	A	G	0.794118	19086	1.082	0.19765	1.25722e-05	0.000340113	0.000130729	2.51794	1872
Id2	6	43938877	G	A	0.833333	425038	-1.18377	0.246679	6.92629e-05	0.000272927	0.00100105	-0.308585	1974
Lamb1	6	50547462	T	C	0.72549	18640	-0.862999	0.185629	0.000101367	0.00020941	0.00437179	-0.237236	1957
Ferd3l	6	53253944	C	A	0.0392157	-117761	1.33148	0.290002	0.000117414	0.000141641	0.00956651	2.02388	1820
Agmo	6	57220856	T	C	0.852941	374068	-1.0754	0.261948	0.000403567	0.000438013	0.00315683	-1.15227	2036
Akap6	6	73592238	A	C	0.343137	39029	-0.368116	0.0769458	7.1904e-05	0.000386811	0.00133408	-0.209519	2042
Pygl	6	92790318	T	C	0.647059	-146471	0.804087	0.148516	1.462e-05	0.000425844	0.00015864	0.0528617	1214
Lrrc9	6	94897982	T	G	0.205882	-307170	-1.12661	0.229944	5.36377e-05	0.000328898	0.000971051	-2.48638	1146
Fntb	6	99794995	T	G	0.813725	-88963	-0.958129	0.220844	0.000223354	0.000343964	0.00586087	-0.526123	1484
Exd2	6	103547352	A	C	0.362745	-470254	-0.782115	0.11345	3.95297e-07	0.000193187	1.72883e-05	-0.872975	1290
Pomt2	6	111128730	A	G	0.27451	48067	-0.779817	0.107935	1.82489e-07	0.000240551	5.54051e-06	-0.546583	1466
Cep128	6	114876490	G	A	0.568627	281364	-0.62199	0.131125	7.97242e-05	0.000214965	0.003826	0.136854	1887
Ifi27	6	127292779	A	G	0.27451	-35179	0.786001	0.168692	9.87361e-05	0.000385644	0.000625418	0.644684	1455
LOC103690996	6	134642112	G	A	0.745098	-497179	0.471667	0.114557	0.000391555	0.0005328	0.00182953	0.334049	277
Rd3l	6	136594429	C	T	0.637255	-44058	-0.619223	0.131222	8.48704e-05	0.000264018	0.000207618	-0.38634	1258
Aspg	6	136672261	G	A	0.627451	-9864	1.00146	0.14084	2.37925e-07	0.000256583	6.18648e-07	1.25278	1428
Kif26a	6	136854777	T	C	0.539216	134512	-0.650912	0.135077	6.58335e-05	0.000241824	0.000215665	-0.67773	1462
AC141959.1	6	137333208	A	G	0.431373	20041	-0.702304	0.0875932	3.03426e-08	0.000279737	5.22099e-07	-1.09639	1639
LOC100910577	7	9809144	A	T	0.764706	-88838	-0.472894	0.116677	0.0004608	0.000528294	0.00197509	-0.877518	1072
Smim24	7	11204730	G	T	0.754902	-18600	0.739492	0.178851	0.000374715	0.000442027	0.00179903	0.645211	1369
Zfr2	7	11280095	A	G	0.764706	73618	-0.654591	0.126021	2.5428e-05	0.000359848	0.000141922	-0.323136	1361
Ncln	7	11575385	C	T	0.0686275	493850	1.02675	0.199498	2.86809e-05	0.000422745	0.0001717	0.117168	1392
Midn	7	12359114	G	T	0.813725	65253	0.568336	0.100089	7.55248e-06	0.000372624	6.83853e-05	0.556975	1410
Klf16	7	12370533	A	G	0.745098	363824	-0.759001	0.152346	4.34999e-05	0.000418718	0.000389294	-0.332798	1493
Pwwp3a	7	12558551	T	C	0.764706	-212076	0.790038	0.126527	1.87576e-06	0.000387949	1.79129e-05	0.609934	1516
Abca7	7	12728760	G	T	0.823529	33581	0.508786	0.0986625	2.79518e-05	0.000432733	0.000157963	0.448963	1373
LOC100909683	7	15250520	T	A	0.0392157	472607	1.51985	0.271271	9.11954e-06	0.00017665	0.00033262	1.55652	1055
Appl2	7	26371516	C	A	0.539216	115058	0.766016	0.15807	6.14294e-05	0.000255999	0.0014421	0.350848	1638
AABR07056633.1	7	33322916	G	A	0.264706	470649	1.11179	0.157516	2.68861e-07	0.000228527	2.35333e-05	1.69669	2065
Nudt4	7	36857098	A	C	0.813725	-196957	0.864604	0.106918	2.60699e-08	0.000208324	2.86605e-06	0.694997	2223
Lum	7	38514204	T	C	0.833333	-305566	-1.05704	0.242819	0.000215151	0.00025854	0.00634065	-1.67863	2392
Tmtc3	7	40166262	T	A	0.666667	50794	-0.448962	0.0711556	1.59946e-06	0.000303307	5.43058e-05	-0.434738	1476
Ptprr	7	58776328	A	G	0.0392157	-263391	1.94055	0.447706	0.000225665	0.000440925	0.00193909	1.17082	1926
Lgr5	7	59075996	G	A	0.0294118	-488209	-2.21545	0.519658	0.000270389	0.000354796	0.00254323	-1.49043	1731
Kcnmb4	7	59785538	T	C	0.27451	-270599	0.880604	0.173645	3.47034e-05	0.000559644	0.000163343	0.628976	1744
Dyrk2	7	61910732	G	A	0.27451	-112003	-0.567173	0.0844744	6.05094e-07	0.000233531	1.30482e-06	-0.514792	1957
Rxylt1	7	64514489	G	A	0.362745	-173282	0.806604	0.170734	8.36999e-05	0.000302252	0.00183415	-0.16944	2528
Tsfm	7	70042523	A	G	0.980392	276823	-2.35384	0.559476	0.000311729	0.000539098	0.00219062	0.235079	668
Ncald	7	76029343	G	A	0.313726	458873	-1.07884	0.11	7.17339e-10	0.000352429	5.39598e-08	-0.534105	2009
Oxr1	7	80542557	C	T	0.313726	190784	0.572055	0.124126	0.000112338	0.000234346	0.00421068	0.112268	2502
AABR07058017.2	7	98866625	T	A	0.205882	-144077	0.845883	0.180142	9.00399e-05	0.000714635	0.000155819	1.01755	501
Ndrg1	7	107681877	T	A	0.803922	93837	0.805657	0.112555	2.13149e-07	0.000395807	8.13633e-06	0.124635	1797
St3gal1	7	108439431	T	A	0.588235	-476289	-0.386433	0.0862877	0.000156464	0.000332859	0.00243063	-0.372675	2069
Dennd3	7	114779463	G	T	0.745098	54854	0.858108	0.200376	0.000257512	0.000335711	0.000462508	1.24578	1258
Wdr97	7	117270873	A	G	0.960784	-149914	-1.72576	0.383223	0.000146876	0.000305707	0.000470524	-4.29671	1042
Pla2g6	7	121030721	T	G	0.480392	-471374	-0.729591	0.164924	0.000179788	0.000259677	0.00278647	-0.206927	1562
Srebf2	7	123452480	T	C	0.362745	71404	0.399494	0.0782891	3.2042e-05	0.00051304	0.000365231	0.607188	1028
Serhl2	7	124126819	G	C	0.529412	163439	1.06754	0.115283	2.15794e-09	0.000377571	7.03883e-08	3.11497	949
Parvb	7	125360133	T	G	0.45098	170307	-0.796709	0.096092	1.66677e-08	0.000282843	7.00253e-07	-0.339813	1696
Pnpla3	7	125410626	G	C	0.460784	375863	0.959317	0.106594	3.69275e-09	0.000312725	2.0731e-07	0.794001	1762
RGD1304694	7	125969275	T	C	0.22549	-76107	0.70543	0.157938	0.000161288	0.000269082	0.002544	0.123737	1428
Trmu	7	126469946	A	G	0.490196	-286204	0.636328	0.122365	2.50491e-05	0.000291004	0.000457436	0.589281	1468
Cdpf1	7	126826526	C	T	0.54902	-135294	-0.873486	0.202408	0.000236806	0.000269156	0.0033017	-0.674644	1423
Tafa5	7	128700751	G	A	0.647059	200741	-1.04593	0.13613	6.40202e-08	0.000157996	1.7082e-06	-0.479477	2037
Mapk12	7	130297394	T	G	0.45098	-176815	0.772173	0.155866	4.66996e-05	0.000355295	0.000570341	0.761086	1516
Lrrk2	7	133238896	T	C	0.529412	381269	-1.05978	0.174344	2.80865e-06	0.000209826	8.37627e-05	-0.578208	2139
Pus7l	7	135964233	C	T	0.598039	-163752	-1.08459	0.153818	2.73369e-07	0.000242092	2.14318e-06	-1.66468	1851
AABR07058788.1	7	137581530	T	A	0.77451	-62941	-0.850241	0.144511	4.54009e-06	0.000223725	0.000153497	-3.6547	2137
Scaf11	7	137870263	T	C	0.705882	-13778	-0.43451	0.094977	0.00012241	0.000317656	0.00256355	-0.129482	2094
LOC102551901	7	138574535	C	T	0.72549	489217	0.93236	0.182904	3.24729e-05	0.000525664	0.000109994	4.07259	2140
Amigo2	7	138757205	G	A	0.735294	-49984	-0.881193	0.178176	4.77103e-05	0.000470146	0.000255785	-0.307015	1895
Tmem106c	7	139899476	A	G	0.686275	454483	-0.620782	0.0966673	1.21902e-06	0.000526161	6.9383e-06	-0.542076	1676
Tuba1b	7	140396172	A	G	0.72549	221549	0.380268	0.0993352	0.000812561	0.00105022	0.000690915	-0.0417173	36
Cacnb3	7	140582872	A	G	0.72549	267505	-0.485036	0.1033	9.00934e-05	0.00062751	0.000462503	-0.0887586	862
Dnajc22	7	140914902	G	A	0.72549	133104	-0.849444	0.186561	0.000129371	0.000741724	0.000143818	-2.04483	26
Gpd1	7	141650007	G	C	0.617647	279517	-0.493405	0.118051	0.00033439	0.000683302	0.000986407	-0.418546	37
Dip2b	7	141704373	A	T	0.656863	2336	-0.317662	0.0758442	0.000327028	0.000502828	0.00219972	-0.175254	630
Mettl7a	7	141908451	T	G	0.637255	-65101	-0.751026	0.10007	9.59016e-08	0.000328762	2.03546e-06	-0.355597	930
Csrnp2	7	141908451	T	G	0.637255	223722	-0.379161	0.0872252	0.00021861	0.00028072	0.00276545	-0.235548	1131
Atf1	7	141910621	A	C	0.656863	28371	-0.576229	0.124142	0.000103283	0.000340519	0.00140159	-0.393422	841
Lima1	7	141911346	T	C	0.637255	-382949	0.547842	0.108765	3.78551e-05	0.000532069	0.000105137	0.295433	326
Dazap2	7	142292294	C	T	0.264706	53260	-1.22871	0.173861	2.63259e-07	0.000313994	7.74976e-06	-0.27138	1246
Slc11a2	7	142294463	A	G	0.647059	-231251	0.900069	0.156497	6.29883e-06	0.000310288	0.000105875	0.146436	1054
Atp5mc2	7	144265799	A	G	0.323529	6779	-0.819197	0.117128	3.1241e-07	0.000437594	1.72732e-06	-0.321109	287
Pcbp2	7	144267203	T	C	0.333333	188708	0.797461	0.160072	4.35206e-05	0.000288246	0.00024647	0.4004	288
AABR07068955.1	8	3692925	G	A	0.0196078	-420619	1.76512	0.142822	6.77442e-12	0.000283568	3.06675e-09	1.66717	1288
Col5a3	8	21688664	A	G	0.421569	143004	0.649717	0.117648	1.11418e-05	0.000332137	0.000134406	1.60839	903
Mrpl4	8	22376170	C	T	0.176471	354958	-1.06276	0.180959	4.66051e-06	0.000371989	4.59109e-05	-0.815412	1168
Npsr1	8	25109478	A	G	0.254902	-136813	0.999835	0.202597	4.90059e-05	0.000275087	0.000751144	3.44268	1754
Thyn1	8	28097572	T	A	0.470588	52480	-0.984467	0.1434	4.23062e-07	0.000198229	1.56097e-06	-1.31613	1451
Kcnj1	8	33489612	G	A	0.382353	-24429	-0.629728	0.142125	0.000176617	0.000312734	0.00146117	-1.54019	787
Gramd1b	8	44019112	T	A	0.539216	308439	-0.289682	0.0672262	0.000240694	0.000291189	0.00251042	-0.379441	30
H2ax	8	48693933	A	G	0.362745	28282	-0.910376	0.124623	1.51646e-07	0.000351307	3.23998e-06	-0.678913	1162
Ankk1	8	53751259	G	A	0.45098	7515	-1.16001	0.160468	1.80783e-07	0.000417718	4.60329e-06	-3.39148	1272
Plet1	8	54982073	A	C	0.539216	56467	-0.580015	0.101138	6.562e-06	0.000493221	0.000108433	-0.716786	1429
Arhgap20	8	56073220	C	T	0.852941	-106416	-0.907365	0.189874	7.28849e-05	0.000385835	0.000765687	-0.586829	1895
Ddx10	8	57448449	T	A	0.588235	382055	-0.881929	0.170814	2.75128e-05	0.000425912	0.000330539	-0.389947	2171
Atm	8	57911299	A	T	0.205882	208746	0.557855	0.131102	0.000276042	0.000308264	0.00324523	0.158179	2515
Cul5	8	58452712	C	T	0.578431	-199024	-0.43519	0.0914398	7.65814e-05	0.000308898	0.00113175	-0.15054	2190
Crabp1	8	59492577	C	T	0.156863	148495	-1.15707	0.195102	4.04229e-06	0.000355568	0.000232025	-2.49806	2469
Chrna5	8	59626621	C	T	0.166667	64901	1.08964	0.238027	0.000121506	0.000327076	0.00457318	0.487798	2499
Cplx3	8	61967682	G	A	0.156863	418582	-1.567	0.239318	9.00318e-07	0.000339535	1.53067e-05	-0.240906	1323
Islr	8	63271415	A	G	0.421569	-322695	0.503221	0.112971	0.000166323	0.000266013	0.00391969	0.212256	1552
Myo9a	8	64277621	G	A	0.539216	-295736	-0.27327	0.0659533	0.000366525	0.000367832	0.00667663	-0.270133	961
Mns1	8	78804962	C	G	0.764706	-249274	-0.856977	0.172673	4.56555e-05	0.000572377	0.000322741	-1.22572	61
Ccpg1os	8	79745483	T	A	0.421569	-85044	0.793958	0.181561	0.000204609	0.000343343	0.00286656	1.04823	62
Fam214a	8	81377477	G	A	0.343137	-486141	0.49296	0.109181	0.000142539	0.000444119	0.00367324	-0.214304	1117
Scg3	8	82252129	A	G	0.284314	389407	-0.754081	0.135455	9.96941e-06	0.000398394	0.000354602	0.152378	1477
Gclc	8	85084151	G	T	0.137255	25101	0.985944	0.187406	2.14896e-05	0.000391888	0.000276644	0.431828	1272
Gsta4	8	85739115	C	G	0.264706	241559	-1.2228	0.225189	1.40462e-05	0.000395328	0.000137227	-0.734628	1368
Cd109	8	86107555	T	C	0.352941	156365	-0.632943	0.137555	0.000114437	0.00035651	0.00127297	-0.477053	855
Eef1a1	8	86205247	C	T	0.245098	-364429	0.747092	0.158752	8.76872e-05	0.000337898	0.0010972	0.162773	931
Mrap2	8	94497590	T	C	0.637255	-303745	0.79112	0.165782	7.41408e-05	0.000352548	0.000544213	0.838413	1492
Tbc1d2b	8	97423464	G	A	0.441176	223608	-0.714841	0.117381	2.73234e-06	0.000363156	4.35936e-05	-0.551907	1177
Dipk2a	8	102391575	G	T	0.333333	-231747	-0.423133	0.0879025	6.66998e-05	0.000338013	0.0012946	-0.46399	1148
Anapc13	8	111185381	T	C	0.813725	74368	0.770813	0.137931	9.4511e-06	0.000361256	0.000137238	0.825555	1554
Acad11	8	112597188	A	G	0.205882	2498	1.51271	0.236985	1.33847e-06	0.000176371	0.000101964	0.622369	3862
Uba5	8	112712184	T	C	0.460784	-117923	-0.5634	0.102761	1.23133e-05	0.000182546	0.000705436	-0.309989	3861
Rad54l2	8	115029589	C	T	0.0196078	421816	-2.2618	0.501059	0.000142909	0.000425393	0.00132383	-1.59547	1050
Grm2	8	115352712	G	T	0.0294118	5334	-2.02217	0.417207	6.12962e-05	0.000390405	0.000599699	-1.41931	1077
Shisa5	8	117281012	G	A	0.205882	-499878	0.712684	0.103613	4.10103e-07	0.000450237	2.4312e-06	0.236091	1037
Cdc25a	8	117640819	G	T	0.235294	-312624	1.05766	0.225116	8.94285e-05	0.00046246	0.000367184	0.284858	1053
Tma7	8	118267254	C	T	0.735294	-446841	-0.693091	0.161586	0.000253093	0.000465326	0.001213	-0.22571	1009
Epm2aip1	8	119162880	G	A	0.715686	-361158	0.390441	0.06878	7.58391e-06	0.000406792	5.08798e-05	0.360062	1082
Mlh1	8	119358403	G	C	0.294118	165561	-0.990652	0.181422	1.30154e-05	0.000417595	8.62753e-05	-0.720434	1082
Ccdc12	8	119368807	G	T	0.245098	442194	0.878508	0.183959	7.34796e-05	0.000329691	0.000733841	0.370095	2039
Glb1	8	122350468	G	T	0.970588	-88859	1.54222	0.339121	0.000131185	0.00067556	0.000625073	1.50825	898
Acaa1a	8	128297515	G	T	0.401961	269558	0.684878	0.144505	8.05431e-05	0.000289485	0.00253605	0.264097	2056
Wdr48	8	128872024	T	C	0.480392	294945	-0.590716	0.136995	0.000238932	0.000315949	0.00654417	-0.111285	2267
Rpl14	8	129036694	A	G	0.5	-203833	-0.689168	0.120608	6.90933e-06	0.00042292	0.00013626	-0.407838	1130
Clec3b	8	131928978	C	T	0.490196	-312155	-0.954943	0.196161	5.808e-05	0.000513326	4.64111e-05	-1.47055	1545
Slc6a20	8	132308936	C	T	0.470588	444356	-0.504829	0.0984019	2.98917e-05	0.00111141	1.59431e-05	-1.35578	926
Kif15	8	132395817	G	A	0.470588	362846	0.994347	0.130242	7.14666e-08	0.000425424	4.06811e-08	1.01071	1482
Med20	9	15301622	C	G	0.5	91509	-1.03556	0.129489	3.17498e-08	0.000298056	1.16505e-06	-0.857495	1331
Bysl	9	15344026	T	C	0.372549	-49303	-0.784781	0.156771	4.09504e-05	0.000278779	0.000672906	-0.25609	1333
Guca1b	9	15591032	C	T	0.647059	37985	-1.12293	0.158523	2.53328e-07	0.000430963	5.9035e-06	-0.960306	1501
Tjap1	9	17567495	C	T	0.588235	481021	-0.552763	0.116096	7.62056e-05	0.000449931	0.000771597	-0.283474	613
AABR07066826.1	9	17990523	G	A	0.333333	-43878	-0.662348	0.136737	6.17604e-05	0.000225297	0.00154239	-2.73431	1697
Tnfrsf21	9	20194652	A	T	0.117647	426399	-0.882342	0.187539	8.79551e-05	0.000270138	0.00193122	-0.177713	1379
Adgrf5	9	20470144	T	G	0.137255	-274578	1.40789	0.312851	0.000148035	0.000179607	0.00401459	0.991211	1924
Efhc1	9	26941230	C	T	0.715686	-127212	-0.627657	0.153625	0.000424271	0.000467388	0.00388175	-0.173937	2106
Tmem14a	9	26969566	G	C	0.72549	-364389	-0.789528	0.138198	6.92827e-06	0.000415796	7.12145e-05	-0.857282	1852
Col9a1	9	30360917	C	T	0.254902	-58083	0.75795	0.151972	4.29138e-05	0.000304516	0.000582748	0.642503	1761
Ptp4a1	9	37558463	C	G	0.401961	-327172	-0.424822	0.0959579	0.000178255	0.000322767	0.0020155	-0.0322662	1397
Chst10	9	45909216	T	C	0.656863	-350076	-0.773678	0.141114	1.23125e-05	0.000353313	0.000133668	-0.375166	1105
Map4k4	9	46728828	A	G	0.735294	71254	-0.775906	0.13982	1.04196e-05	0.000285553	0.00028012	0.0671265	2354
RGD1310553	9	49835021	A	T	0.382353	-68063	-0.915687	0.12405	1.27158e-07	0.000415721	2.34938e-06	-0.569217	2822
Nemp2	9	53843904	G	A	0.72549	-111046	-0.781213	0.187235	0.000340573	0.00045356	0.00249606	-0.418948	1064
Hibch	9	53946320	A	G	0.72549	-419592	-0.516294	0.109644	8.70734e-05	0.000468428	0.000805816	-0.50831	1245
Nif3l1	9	65582477	A	G	0.931373	251188	-1.56588	0.317673	4.97408e-05	0.000296741	0.00113557	-0.877608	2126
Pikfyve	9	72411667	C	G	0.529412	496247	-0.401789	0.0943835	0.000274745	0.000442732	0.0023084	-0.120943	175
Lancl1	9	74060643	G	C	0.147059	-12399	-1.26831	0.202102	1.73711e-06	0.000325422	7.30191e-05	-0.272878	280
AABR07068127.1	9	84546508	A	G	0.382353	-4094	0.861244	0.179321	6.85686e-05	0.000419326	0.000354953	0.634098	1381
Mrpl44	9	85333950	C	G	0.313726	-208751	-0.926801	0.141028	8.50022e-07	0.000407173	8.32709e-06	-0.621951	1103
Ngef	9	94577641	T	G	0.77451	24211	-0.838437	0.15982	2.231e-05	0.000366436	0.000575213	-0.378799	1311
Neu2	9	94695714	C	T	0.529412	-6414	-0.821602	0.173484	8.12761e-05	0.000389164	0.00161298	-0.894606	1160
Lrrfip1	9	98225696	A	G	0.254902	34868	-1.13368	0.18474	2.43728e-06	0.000337131	4.58714e-05	-0.378255	1061
Stk25	9	100782818	C	T	0.588235	-3103	-0.677079	0.159134	0.000276297	0.000315226	0.00556546	-0.258374	1569
Lpin2	9	120016610	A	C	0.803922	499510	0.730762	0.172728	0.000293691	0.00033364	0.00515295	0.364186	1847
AABR07028989.1	10	2067925	A	G	0.0784314	445353	1.15014	0.243899	8.55771e-05	0.000405219	0.000908946	3.53826	858
Grin2a	10	5546318	G	C	0.0490196	-383979	0.512238	0.12024	0.00027256	0.000282746	0.0098601	0.334319	3212
RGD1309748	10	6382699	G	A	0.5	487312	-0.457731	0.109709	0.000340666	0.000405203	0.0044161	-0.138052	2124
Nmral1	10	10647609	A	G	0.421569	-398414	-0.779644	0.154772	3.78133e-05	0.000207502	0.00206411	-0.833455	1488
Dnaja3	10	11324381	T	C	0.5	-239171	-0.927942	0.14635	1.4837e-06	0.000188416	0.000149302	-0.359907	1464
Flywch1	10	12814450	C	G	0.245098	293321	-0.682273	0.14007	5.76666e-05	0.000273485	0.00220629	-0.438632	1089
Thoc6	10	13220095	A	G	0.5	-225600	-0.742812	0.149523	4.50939e-05	0.000287882	0.00159401	-0.493229	1051
Amdhd2	10	13543513	C	T	0.156863	-6614	0.883254	0.146863	3.29095e-06	0.000244414	0.000331299	0.522478	1480
Abca17	10	13739050	C	T	0.411765	-22119	-1.14557	0.185034	2.13372e-06	0.000252082	0.000220302	-2.56481	1848
Abca3	10	14192616	T	C	0.392157	469212	-0.638077	0.0930738	4.3271e-07	0.000230827	6.77125e-05	0.00770858	1845
Jpt2	10	14233461	C	T	0.343137	90750	0.430776	0.0875214	5.06666e-05	0.000218642	0.00202387	0.283642	1532
Hba-a3	10	15586798	G	A	0.333333	-8821	-0.876631	0.166456	2.11973e-05	0.000169176	0.00139349	-2.68244	1926
Cpeb4	10	16291763	T	C	0.411765	-245730	-0.384557	0.0663856	5.68348e-06	0.000203665	0.000640208	-0.592556	2271
Pank3	10	20612993	T	C	0.294118	21562	-0.594599	0.0794657	1.00962e-07	0.000228063	4.92577e-06	-0.611792	1837
Tenm2	10	21316751	C	A	0.460784	-51725	-0.706824	0.109284	1.09128e-06	0.000278209	2.23896e-05	-0.676381	1100
Nipal4	10	31264678	G	A	0.54902	-6573	0.967675	0.191702	3.68283e-05	0.000237229	0.000363692	1.23663	1381
Timd2	10	31640661	G	A	0.529412	149602	-0.89872	0.178713	3.86385e-05	0.000228714	0.000446312	-1.82674	1992
Rufy1	10	35864431	C	T	0.27451	62837	-1.24559	0.135352	2.4279e-09	0.000343266	6.07931e-07	-0.494711	2283
AC115666.1	10	36747303	C	T	0.647059	-374867	-0.612022	0.138351	0.000179847	0.000303348	0.00775581	-0.480143	2670
Vdac1	10	37785478	C	T	0.715686	60564	-0.85136	0.09922	8.93443e-09	0.000232303	5.62543e-07	-0.142162	1610
Gpx3	10	39769218	C	T	0.627451	-478217	-0.611122	0.133334	0.000119799	0.000303087	0.000216081	-0.551616	1159
Anxa6	10	40150035	G	A	0.627451	225570	0.690301	0.11609	3.88942e-06	0.00037686	5.55071e-06	0.344823	1038
Tnip1	10	40259155	C	T	0.647059	37315	-0.926015	0.127507	1.67298e-07	0.000336121	1.87161e-07	-0.720427	1086
AABR07029605.1	10	40265576	T	C	0.617647	414759	-0.387436	0.0958426	0.000473324	0.000642526	0.000599144	-0.213376	1077
Rnf187	10	45154639	T	C	0.0784314	124660	-0.894945	0.189297	8.29833e-05	0.000346763	0.00207085	-0.402924	1105
Tom1l2	10	46246474	C	T	0.95098	474436	0.76611	0.218049	0.0017819	0.00241673	0.00196294	0.954595	18
Pfas	10	55181322	G	A	0.568627	408656	-0.54882	0.0886167	2.12294e-06	0.000456359	3.29672e-05	-0.200528	956
Vamp2	10	56053170	A	C	0.205882	377596	-0.792397	0.113322	3.1358e-07	0.000468966	4.5393e-06	-0.787492	816
Cd68	10	56103451	C	A	0.235294	167189	1.15119	0.0990788	2.43039e-11	0.000547852	3.3311e-10	2.36128	440
Rabep1	10	57752276	T	C	0.196078	289830	0.52408	0.105151	4.32824e-05	0.00035344	0.000479457	-0.0729371	1538
Nlrp1a	10	57783564	T	C	0.215686	38934	-0.908234	0.209779	0.000228524	0.000452452	0.00296644	-3.95111	1735
Slc13a5	10	58617974	T	C	0.166667	216564	-0.863134	0.222164	0.000704044	0.000757218	0.00409673	-1.15452	1488
Txndc17	10	58807722	T	C	0.166667	30931	-0.534932	0.127022	0.000308493	0.000673934	0.00196833	-0.73483	1591
Serpinf1	10	61766710	T	A	0.421569	487577	-0.678612	0.140199	6.23292e-05	0.000502767	0.000520249	-0.816664	476
AC128859.4	10	70166565	T	C	0.72549	-164333	-0.884103	0.161935	1.30439e-05	0.000311474	0.000289101	-1.10702	894
Ccl9	10	70809894	C	T	0.0490196	-21585	2.14522	0.406984	2.09552e-05	0.000304373	0.000206318	3.47243	916
Ypel2	10	74098385	T	A	0.764706	200214	0.570635	0.102915	1.05405e-05	0.000559734	4.20789e-05	0.272532	69
Dynll2	10	75220725	A	T	0.833333	49836	1.06876	0.186307	6.53427e-06	0.000454727	7.11471e-05	0.49289	43
Lpo	10	75619293	A	T	0.970588	-499046	-1.58246	0.356441	0.000172702	0.000349481	0.00141071	-3.83892	30
Scpep1	10	76247730	T	A	0.362745	16136	0.940866	0.106415	5.14076e-09	0.000258234	2.82217e-07	0.874527	650
Akap1	10	76616675	T	A	0.617647	-450399	-0.386836	0.0892583	0.000225973	0.000300435	0.00298447	0.0807313	414
Stxbp4	10	78337787	G	A	0.754902	-169178	-0.918413	0.16987	1.49009e-05	0.000338981	0.00040751	-0.349945	1721
Mycbpap	10	81970640	C	G	0.627451	282323	-1.02786	0.111396	2.30915e-09	0.000389797	3.05088e-08	-1.01765	953
Cacna1g	10	82328812	T	A	0.441176	-130964	0.345836	0.067252	2.89902e-05	0.0003695	0.000188243	0.345982	728
Gip	10	83640533	T	G	0.568627	-199769	-0.734105	0.125498	4.93805e-06	0.000200376	1.58934e-05	-2.16368	765
Ube2z	10	83705363	T	C	0.578431	183460	-0.690342	0.147206	9.14247e-05	0.00023127	0.000323488	-0.474458	724
Nfe2l1	10	84464781	G	A	0.568627	234105	0.565851	0.101447	9.70451e-06	0.000553201	2.30623e-05	0.316169	529
Mrpl45	10	85247365	C	T	0.77451	-10510	-0.868031	0.199991	0.000222298	0.000447111	0.00152632	-0.473292	480
Cwc25	10	85773941	C	T	0.411765	-64373	-0.806743	0.182236	0.000178375	0.000423333	0.00107616	-0.294249	741
Igfbp4	10	87167717	T	C	0.872549	217161	-0.942576	0.21293	0.00017847	0.000311066	0.00222822	-0.930993	1250
Vat1	10	88916324	G	A	0.95098	458192	-0.939702	0.182062	2.76274e-05	0.000252021	0.00073588	-0.56617	1554
Retreg3	10	89025848	A	T	0.833333	4747	-1.05751	0.184235	6.47821e-06	0.000293663	0.000231967	-0.442527	1203
Cavin1	10	89113089	G	A	0.764706	-238561	-1.01257	0.207008	5.47464e-05	0.000336347	0.00125684	-0.636171	884
Rundc1	10	89406823	T	G	0.0882353	67795	1.42946	0.270821	2.05754e-05	0.000282067	0.000590999	0.518574	1549
Itga2b	10	89972726	T	C	0.77451	442344	1.13883	0.183406	2.041e-06	0.000206168	0.000138428	1.58576	1346
Fzd2	10	90669796	C	T	0.323529	119650	0.903249	0.141892	1.3959e-06	0.000228871	0.000128798	1.21331	1381
Eftud2	10	90908544	A	G	0.186275	75384	-0.938455	0.190431	4.98878e-05	0.000291567	0.00168051	-0.470679	1471
Map3k14	10	91542503	A	G	0.303922	-188902	0.663282	0.133929	4.68913e-05	0.000260181	0.00223537	0.466131	1833
Myl4	10	92137063	C	T	0.186275	-491292	1.19935	0.203242	4.34757e-06	0.000279355	0.000114675	3.04883	1750
Kcnh6	10	94675818	A	T	0.294118	468505	0.846196	0.10965	5.93107e-08	0.000327916	3.84893e-06	1.33979	1857
Cep112	10	96637604	A	G	0.176471	-26135	1.20196	0.227718	2.05744e-05	0.000309597	0.000305636	0.647405	1828
Gna13	10	97343234	G	A	0.166667	-303876	-0.775815	0.148526	2.36253e-05	0.000286074	0.00112128	-0.795424	2309
Slc16a6	10	98026056	T	C	0.22549	-269535	0.774471	0.164244	8.56294e-05	0.000347532	0.00284639	0.0899568	2490
Amz2	10	98097081	G	A	0.147059	386177	-0.672012	0.142324	8.42614e-05	0.000297034	0.00294792	-0.432308	2345
Abca8a	10	98347825	T	G	0.333333	42559	-0.649574	0.113211	6.51522e-06	0.00023429	0.000304562	-0.601696	2285
Hid1	10	103479032	G	T	0.352941	440573	-0.812603	0.106052	6.71333e-08	0.000470453	2.00036e-06	-0.761658	599
Otop3	10	103627234	C	G	0.656863	-264134	-0.98255	0.159548	2.31144e-06	0.000359983	4.28509e-05	-2.84771	658
Fads6	10	104053784	A	C	0.607843	-205749	0.712329	0.0843905	1.20543e-08	0.000447141	3.68496e-07	0.825651	714
Jpt1	10	104053784	A	C	0.607843	21993	0.283519	0.0680609	0.000346408	0.000350294	0.00389009	-0.0453946	195
Grb2	10	104433866	T	A	0.666667	-170795	0.566433	0.108558	2.3964e-05	0.000385935	0.000319331	0.66802	152
AC130970.1	10	104505923	C	G	0.362745	68276	0.644219	0.141041	0.000124705	0.000418182	0.00117861	0.984408	111
Cygb	10	105509362	A	G	0.441176	118729	-0.929911	0.154273	3.18313e-06	0.00034214	3.2018e-06	-0.485584	556
Qrich2	10	105565122	A	G	0.411765	-152495	-0.75792	0.178783	0.000287337	0.000300328	0.00103474	-1.98043	584
Mrpl12	10	109551744	C	T	0.215686	-106287	-0.736224	0.10381	2.48443e-07	0.000469231	5.40048e-06	-0.828992	1371
Slc25a10	10	110098738	C	A	0.470588	433057	-0.486976	0.116591	0.000336753	0.00043192	0.00298494	-0.316228	1395
Alyref	10	110129156	A	C	0.460784	-354517	-0.757792	0.150677	3.85995e-05	0.000541756	0.000378025	-0.412913	1686
Pcyt2	10	110293414	G	A	0.460784	-497717	-0.602562	0.147776	0.000433067	0.000493523	0.00380903	-0.140214	1710
LOC102550455	10	110422799	A	G	0.558824	297691	-0.809515	0.12512	1.08564e-06	0.000411321	2.06735e-05	-1.63049	1530
Narf	10	110466605	A	G	0.215686	20809	-0.749251	0.167999	0.000164031	0.000386717	0.00280562	-0.323118	1474
Cxadr	11	17320936	C	A	0.147059	494538	0.763505	0.18048	0.000293919	0.00031602	0.00392575	0.046654	1828
Cyyr1	11	25076994	A	G	0.686275	1746	-0.807659	0.20054	0.000491624	0.000568188	0.00449804	-0.654893	1440
Mis18a	11	30909121	T	C	0.509804	-15811	1.1819	0.121324	8.17478e-10	0.000369271	9.26283e-09	3.96955	1273
Ripply3	11	34723220	T	G	0.107843	165542	1.42811	0.310666	0.000115743	0.000304221	0.00269723	2.17485	1465
Sh3bgr	11	36811261	G	A	0.715686	255846	-0.759602	0.142942	1.88019e-05	0.000339147	0.000223489	-1.35738	901
Nit2	11	45409731	A	G	0.5	-52613	-0.587138	0.103541	7.69915e-06	0.000505359	4.11941e-05	-0.648439	656
Upk1b	11	64579550	C	G	0.77451	57421	-0.861675	0.132773	1.03485e-06	0.000631121	2.47789e-06	-1.12251	83
Bdh1	11	72589202	T	C	0.509804	24974	-0.977054	0.11095	5.53578e-09	0.000295473	1.59465e-06	-0.732186	1685
Meltf	11	72654938	G	C	0.509804	-497416	0.775309	0.172245	0.000147661	0.000266447	0.00506973	2.0612	1653
Plaat1	11	74894436	T	C	0.813725	250467	-1.03723	0.234457	0.000179722	0.000303667	0.00320749	-1.37559	2321
Gmnc	11	77628333	T	A	0.794118	389236	0.823264	0.196178	0.000320331	0.000445682	0.00157398	1.97708	111
Cldn16	11	77845452	G	T	0.235294	-142197	-1.10126	0.209761	2.20905e-05	0.000327084	0.000237202	-5.62491	202
Vps8	11	83028747	C	A	0.254902	271662	1.03615	0.183371	8.09378e-06	0.000345514	0.000104565	0.300207	1828
Eif4g1	11	83811291	A	G	0.352941	115233	-0.545835	0.0762124	2.11108e-07	0.000350898	3.97024e-06	-0.2813	1260
Septin5	11	86414560	T	G	0.392157	-98236	-0.536297	0.109069	5.13019e-05	0.000270397	0.00173578	-0.184335	1144
Comt	11	86691895	A	G	0.392157	-38788	0.630892	0.137647	0.000119788	0.000267539	0.00476549	0.202771	1447
Dgcr2	11	87723327	T	C	0.333333	480806	-0.681611	0.119527	7.11091e-06	0.000232196	0.00051008	-0.223554	1566
Mcm4	11	89910938	G	C	0.156863	399748	-0.75361	0.16455	0.000120883	0.000809316	0.000761329	-0.0636657	976
Fam220a	12	13435697	A	G	0.843137	-368356	-0.882221	0.174994	3.74259e-05	0.00037026	0.00177688	-0.333312	2080
Grid2ip	12	13456481	C	T	0.754902	-205369	-0.798254	0.183872	0.00022172	0.000332474	0.00742376	-1.24009	1956
Iqce	12	15606042	G	A	0.578431	-251762	0.591373	0.122274	6.2948e-05	0.000355132	0.000630511	0.53406	1111
Brat1	12	15822290	A	G	0.411765	205591	0.834031	0.189453	0.00018989	0.00029473	0.00198412	0.188562	1374
Get4	12	17645897	G	A	0.558824	-159740	-0.858049	0.138526	2.11799e-06	0.000307177	3.07787e-05	-0.0631624	1123
AABR07035796.1	12	22384981	G	A	0.235294	-216626	0.854865	0.198695	0.000244801	0.000265466	0.00429748	1.90988	1516
Ift22	12	22411637	G	C	0.686275	399421	1.00945	0.190766	1.98971e-05	0.000284331	0.000430225	0.334881	1592
Serpine1	12	22863695	T	C	0.127451	222592	-1.03986	0.176327	4.3879e-06	0.00026442	0.000131533	-3.87342	1489
Orai2	12	23467191	A	G	0.186275	-77095	-1.03194	0.178202	5.7109e-06	0.000334269	2.01727e-05	-0.436452	1213
Lrwd1	12	23579183	G	C	0.186275	4997	-0.480535	0.114049	0.000306893	0.00033178	0.00127724	-0.0181574	1236
Sbds	12	29960043	C	T	0.362745	38601	-1.0379	0.153586	5.45454e-07	0.00019975	3.78888e-05	-0.323066	1190
Tmem248	12	29987253	C	T	0.431373	-29203	-0.835999	0.190505	0.000196763	0.000203358	0.0055306	-0.230823	1045
Cct6a	12	30489295	G	A	0.715686	12565	-0.878779	0.101926	8.18212e-09	0.000331978	1.46324e-07	-0.185197	1570
Crcp	12	30613659	G	A	0.72549	-433544	0.636574	0.123188	2.72092e-05	0.000326002	0.000368361	0.495594	1469
Ubc	12	36866443	G	A	0.22549	227987	1.113	0.170483	9.42951e-07	0.000269822	3.44616e-05	0.35212	1395
Arl6ip4	12	37966035	C	T	0.284314	-59514	-0.720714	0.153779	9.21127e-05	0.000289275	0.00263745	-0.506255	1873
Rhof	12	38813188	T	C	0.529412	-67188	-0.945047	0.168522	9.00305e-06	0.000269879	0.000442322	-0.863934	1811
Wdr66	12	38927503	T	C	0.519608	-145493	1.14591	0.138302	1.68693e-08	0.000300038	2.99928e-06	1.10164	1689
P2rx4	12	39315744	C	T	0.519608	9929	-0.55485	0.12574	0.00018496	0.00036463	0.00295636	-0.367691	1418
Pptc7	12	40055774	C	G	0.607843	-286294	0.40929	0.0895902	0.000124428	0.0003842	0.000850802	-0.176229	1603
Tctn1	12	40128170	G	C	0.598039	337206	-0.531134	0.107066	4.59103e-05	0.000402338	0.000338836	-0.596403	1566
Cux2	12	40501078	C	A	0.558824	482142	0.362803	0.088088	0.000390258	0.000491326	0.00214343	-0.0483135	1120
Aldh2	12	40940976	C	T	0.54902	474482	0.787088	0.111899	2.84594e-07	0.000432541	2.53172e-06	0.154557	1141
Tmem116	12	41083625	T	C	0.598039	-493264	-0.871434	0.144845	3.27331e-06	0.000422966	4.17069e-05	-1.13789	1221
Plbd2	12	42086374	A	G	0.72549	486370	0.477383	0.102103	9.47732e-05	0.000168739	0.00378586	-0.06692	1477
Pop5	12	46681520	T	G	0.519608	461332	-0.570864	0.109044	2.29354e-05	0.000365611	0.000114098	-0.514899	921
Sppl3	12	47304715	T	C	0.558824	55792	-0.731988	0.160531	0.000127211	0.000339551	0.000814299	-0.404757	950
Oasl2	12	47340788	C	T	0.558824	142173	-0.795127	0.160413	4.63869e-05	0.00028919	0.000285447	-1.86129	824
Ankrd13a	12	47569013	T	C	0.382353	19322	0.680094	0.106038	1.2433e-06	0.000247074	1.33795e-05	0.121706	868
LOC100912590	12	52473264	C	T	0.745098	-197633	-0.740077	0.158578	9.68549e-05	0.000503143	0.000844816	-0.787186	527
Gtpbp6	12	52474739	T	C	0.745098	-162260	-0.740077	0.158578	9.68549e-05	0.000446123	0.00090183	-0.787186	604
Cntnap5b	13	21526881	C	T	0.196078	-151630	-1.05485	0.203045	2.53732e-05	0.000337614	0.000401429	-1.7716	2629
Fmod	13	50863112	T	C	0.411765	-10492	0.40378	0.091934	0.000194905	0.000333875	0.00294852	0.492798	1900
Chi3l1	13	51078451	T	C	0.0980392	55771	-1.27033	0.279321	0.000131105	0.000370212	0.00194175	-1.64753	1844
Elf3	13	52427515	C	T	0.362745	-338735	-0.314089	0.0631829	4.4727e-05	0.000478141	0.000822113	-0.0932721	2232
Gpr37l1	13	52427760	G	A	0.362745	-435067	-0.878752	0.157164	9.38225e-06	0.000416549	0.000179747	-1.75539	2166
Tmem9	13	52629060	T	C	0.627451	-224970	-0.679147	0.135226	3.92852e-05	0.000285765	0.00143593	0.00130854	2086
Igfn1	13	52774480	C	T	0.284314	59654	-0.806598	0.136791	4.3962e-06	0.000309351	0.000259605	-4.13552	2061
Crb1	13	56316846	A	G	0.392157	145988	-0.969322	0.16332	3.99763e-06	0.000366362	8.76153e-05	-0.540104	2595
Arpc5	13	70127501	G	T	0.754902	-47549	-0.608547	0.0885593	4.16655e-07	0.000321797	1.02261e-05	-0.0688748	1889
Glul	13	71604108	G	A	0.892157	273057	1.12488	0.190318	4.24737e-06	0.000282533	1.44718e-05	0.755559	1087
AABR07021494.1	13	74304832	T	C	0.77451	-458061	-0.672944	0.102909	9.19084e-07	0.000160351	0.000146274	-0.991232	2147
Tp53i3	13	74636329	T	C	0.784314	-469285	1.05429	0.198586	1.90437e-05	0.000335208	0.000877951	0.853272	1956
LOC680254	13	75136902	T	C	0.54902	76976	0.758566	0.110737	4.38335e-07	0.000312222	3.50476e-05	0.656165	1997
Uhmk1	13	88584067	C	A	0.22549	-47339	-0.424919	0.0947182	0.000153426	0.000346254	0.000693984	-0.342546	1346
Dusp12	13	89496603	C	T	0.205882	-229201	0.839381	0.203218	0.000378764	0.000489589	0.000973849	0.130789	1379
Atf6	13	89535666	T	G	0.215686	-293223	-0.470948	0.102151	0.000111866	0.00041322	0.000360819	-0.520479	1373
Itln1	13	89834330	A	G	0.0784314	-85336	1.50767	0.285044	2.00141e-05	0.000162647	0.000230201	3.55073	1464
Ephx1	13	99296036	C	A	0.588235	4543	-0.641894	0.14839	0.000230714	0.00040009	0.00234309	-0.654504	1791
Nvl	13	99347586	C	T	0.147059	121192	-0.633637	0.135635	9.57094e-05	0.000442429	0.00101792	-0.673941	1765
Rd3	13	110537891	A	T	0.303922	-205206	-0.729671	0.169138	0.000237655	0.000270554	0.00592857	-0.827725	1592
Camk1g	13	111819988	A	G	0.656863	279348	-0.844552	0.198263	0.000272817	0.000456341	0.0022542	-1.30491	1716
Lamb3	13	111822400	A	G	0.647059	-209193	-0.74697	0.162958	0.000119667	0.000433187	0.0011961	-0.764993	1687
Irf6	13	111950533	A	G	0.647059	80413	-0.747793	0.15052	4.5075e-05	0.000538791	0.000525355	-0.690482	1922
Plxna2	13	113610423	G	A	0.254902	236846	0.374068	0.0792224	8.4255e-05	0.00105946	5.58793e-05	0.148175	884
Rnf212	14	2177809	A	G	0.77451	218200	-1.24494	0.253175	5.12678e-05	0.000441573	0.000497	-3.39063	738
Spp1	14	6648620	A	G	0.529412	31281	-1.09406	0.129006	1.10644e-08	0.000232033	2.75313e-06	-1.21689	3455
Hsd17b11	14	6881338	C	T	0.72549	-192106	-1.01097	0.150793	6.19372e-07	0.000230149	6.35018e-05	-0.269533	3329
Sparcl1	14	7002115	A	T	0.568627	7926	-0.707902	0.096052	1.30598e-07	0.000192136	2.61228e-05	-0.186827	3657
Slc10a6	14	7158189	C	T	0.764706	-459832	-0.807047	0.182784	0.000183716	0.000221552	0.0073178	-2.139	1859
Mapk10	14	7598446	G	A	0.45098	-481828	0.484746	0.106016	0.000123198	0.000212929	0.00563162	0.201036	3395
Hpse	14	10375258	C	T	0.617647	-159164	-0.783488	0.147836	1.94932e-05	0.00023052	0.000854787	-0.420397	2068
Tmem150c	14	11360776	C	T	0.656863	265614	-0.861556	0.0998638	8.0861e-09	0.000212087	8.16006e-07	-0.586727	2400
Septin11	14	16551595	G	A	0.205882	-98597	1.16569	0.197607	4.36985e-06	0.000283405	0.000412143	0.247526	2146
Tmprss11f	14	24029622	C	G	0.460784	50848	-0.544639	0.120157	0.00013628	0.000264752	0.00111138	-0.91745	1228
Nmu	14	34834107	C	T	0.960784	479605	2.00035	0.304698	8.63888e-07	0.00033627	9.79915e-06	6.64386	1385
Lnx1	14	36105420	T	G	0.411765	58277	-0.876166	0.103669	1.17787e-08	0.000308725	7.1189e-07	-0.688859	1945
Atp8a1	14	41709696	T	C	0.54902	-305650	0.674999	0.118125	6.90677e-06	0.000399608	0.000179907	0.31214	2423
Ugdh	14	44191208	T	G	0.607843	-288405	0.706972	0.15583	0.000134868	0.000579799	0.000782568	0.616043	926
Wdr19	14	44510967	A	C	0.313726	256153	-0.608808	0.146685	0.000360045	0.000528127	0.00211187	-0.849066	1058
Guf1	14	62669039	G	A	0.22549	59556	0.557459	0.111679	4.24591e-05	0.000322183	0.00043577	0.420799	1170
Tapt1	14	71154942	A	G	0.166667	-269140	0.800817	0.187989	0.000272708	0.000394243	0.00270057	-0.0256203	1269
Bst1	14	71360141	G	A	0.539216	454382	-0.815911	0.112981	1.83834e-07	0.000444651	2.56157e-06	-1.51258	1232
Cc2d2a	14	72361573	A	C	0.588235	-388154	-0.398659	0.0681159	4.90035e-06	0.00059103	5.04415e-05	-0.758519	1032
Crmp1	14	78166274	T	A	0.27451	142659	-0.91608	0.169438	1.48997e-05	0.000251724	0.000165959	-0.181206	1394
Man2b2	14	78947432	T	C	0.22549	7530	-1.10524	0.155762	2.46351e-07	0.000393856	2.83874e-06	-0.387439	588
Gal3st1	14	84225799	A	G	0.372549	-5839	0.770905	0.177993	0.000227586	0.000290301	0.00347453	1.43265	964
Sec14l4	14	84336657	T	C	0.372549	62108	1.13964	0.156867	1.66322e-07	0.000267689	5.54751e-06	1.58582	944
Slc35e4	14	84405305	G	T	0.343137	-234470	0.662953	0.143677	0.000110766	0.000280146	0.0020291	0.356288	1095
Aebp1	14	86027169	A	C	0.323529	-74107	-0.533909	0.111658	7.23502e-05	0.000282844	0.000815926	-0.570727	1452
Tmed4	14	86382259	T	C	0.843137	12876	-1.06701	0.238426	0.000157748	0.000309341	0.00165747	-0.119907	1325
Ddx56	14	86390448	T	C	0.843137	-2840	1.31023	0.23766	1.141e-05	0.000323171	0.000153339	3.47863	1311
Purb	14	86753037	A	G	0.54902	-13702	-0.637863	0.05614	3.8396e-11	0.000331167	1.05372e-09	-0.295265	1128
Upp1	14	89540907	T	C	0.568627	226732	-0.726227	0.142983	3.40221e-05	0.000192613	0.00206166	-0.509475	2990
Ahsa2	14	107889770	T	C	0.813725	384168	-1.03468	0.212458	5.77973e-05	0.000355745	0.000903103	-0.670662	954
Pex13	14	108327272	A	C	0.784314	85551	-0.619668	0.146307	0.000290218	0.00044643	0.00307014	-0.246249	957
Eml6	14	114119830	G	A	0.529412	364297	0.457749	0.105414	0.000221145	0.000481835	0.000209656	0.160357	744
Kcnma1	15	735378	G	A	0.539216	391019	-0.440356	0.0971627	0.000136475	0.00039346	0.00112758	-0.438541	758
Cfap70	15	4231309	A	G	0.5	-53742	0.703061	0.130989	1.64438e-05	0.000622573	4.34937e-05	0.549705	850
Ecd	15	4510733	A	G	0.519608	109743	-0.804355	0.120624	6.74945e-07	0.000550728	1.89597e-06	-0.741813	1017
Ndrg2	15	28455809	T	C	0.421569	-141350	0.738114	0.151838	5.9113e-05	0.000599127	0.000318126	-0.024246	796
Lrp10	15	33332708	T	C	0.676471	224038	0.59813	0.136927	0.000207074	0.000275293	0.00279929	0.504643	1411
Ngdn	15	33617733	T	G	0.421569	-59863	-0.756406	0.173436	0.000210764	0.000332075	0.00118856	-0.376639	820
Clu	15	42976498	G	C	0.519608	336353	-0.352245	0.0794737	0.00017598	0.000241683	0.00427364	-0.624067	642
Ephx2	15	42997716	C	G	0.862745	-203437	1.29354	0.189576	4.67037e-07	0.000228583	2.3849e-05	3.39594	351
Dpysl2	15	43117717	T	A	0.607843	425222	-0.747081	0.153139	5.65816e-05	0.000284219	0.00110233	-0.619203	142
Dleu7	15	45468132	T	C	0.333333	-91656	-0.683688	0.159083	0.000247752	0.000286222	0.00309235	-1.01777	875
LOC108348161	15	52422094	G	A	0.235294	-345347	-1.00663	0.1383	1.61181e-07	0.000860396	1.06347e-06	-0.784675	948
Cysltr2	15	54473379	G	C	0.294118	432824	-0.83447	0.183534	0.000131524	0.000280549	0.00137189	-2.04075	1541
Itm2b	15	55282048	G	A	0.578431	-4335	-0.698082	0.130029	1.63882e-05	0.000254037	0.0004291	-0.0688769	1189
Gtf2f2	15	57724709	G	A	0.313726	344183	-0.587796	0.0910365	1.12072e-06	0.000308898	6.31494e-05	-0.596251	2607
Cnmd	15	61911387	G	A	0.205882	36377	-0.986806	0.160327	2.33054e-06	0.00027816	8.16962e-05	-0.935223	1776
AABR07019209.1	15	94064579	T	A	0.833333	421541	1.03486	0.207286	4.23727e-05	0.000536776	0.000232839	0.728968	1498
Farp1	15	106032911	C	T	0.431373	-401265	1.0136	0.109183	2.05741e-09	0.000359524	1.62973e-08	0.5485	1403
Rap2a	15	106080601	C	T	0.5	229060	0.696411	0.147289	8.28865e-05	0.000240205	0.00131593	0.355499	1246
Parg	16	8005721	A	G	0.176471	-344604	-1.02881	0.201806	3.24302e-05	0.000254283	0.000611099	-0.593326	2102
Zfp488	16	10376954	T	G	0.607843	-80613	1.14313	0.137207	1.52716e-08	0.000171986	8.70105e-06	0.945575	3031
Anxa8	16	10562468	T	C	0.127451	145284	-0.824929	0.0924074	4.29658e-09	0.000200928	4.26551e-06	-0.737874	2949
Lrit2	16	14003165	A	C	0.764706	-316611	1.17108	0.154622	8.20147e-08	0.000286802	4.22042e-07	1.21773	872
Rab8a	16	19248898	C	T	0.186275	127878	0.997457	0.248661	0.000512066	0.000565091	0.00371549	-0.241595	1317
Calr3	16	19333844	G	A	0.421569	236454	-0.74649	0.1492	4.12228e-05	0.000446099	0.000368943	-1.49415	1582
Ddx49	16	21010670	C	A	0.294118	137029	-0.647095	0.133102	5.90465e-05	0.000396269	0.000584375	-0.42367	777
Wwc2	16	47410383	C	T	0.156863	41616	0.892267	0.120701	1.24065e-07	0.00038588	4.46255e-06	0.454462	1860
Enpp6	16	48266100	C	T	0.147059	171142	0.622874	0.144308	0.000236326	0.000366826	0.00256304	1.94661	950
Fam149a	16	50184943	T	C	0.45098	135116	0.587323	0.09772	3.32238e-06	0.000196324	0.000387105	0.567976	3313
Cyp4v3	16	50212779	T	C	0.0882353	101474	-1.33502	0.292533	0.000125959	0.000178795	0.00764853	-0.947982	3401
Mak16	16	64726940	T	C	0.852941	-2280	-0.884167	0.151572	5.14063e-06	0.000351862	5.67942e-05	-0.615723	1910
Poteg	16	68842300	T	C	0.568627	-9438	-0.865032	0.111323	5.26273e-08	0.000260596	3.27706e-06	-4.01105	1964
Chrnb3	16	68909805	C	T	0.27451	3823	-0.702882	0.141277	4.42666e-05	0.000224672	0.00128809	-0.260893	1854
Sfrp1	16	73529666	A	G	0.176471	-118889	-0.73085	0.123968	4.40843e-06	0.000229782	0.00015857	-0.406049	1932
Cln8	16	79721851	T	C	0.54902	116361	-0.647081	0.137426	8.71231e-05	0.000176735	0.00477641	-0.346858	3690
Tmem255b	16	81146263	T	C	0.147059	-42809	-0.890154	0.18349	6.06278e-05	0.000405658	9.97369e-05	-4.89508	956
Tfdp1	16	81384892	T	C	0.176471	295601	-0.894409	0.200213	0.000160963	0.00054586	0.00055698	-0.362217	877
LOC103693999	16	81929071	G	C	0.166667	-341991	1.20682	0.270905	0.000166173	0.000313056	0.000366792	0.73726	1493
Lig4	16	84832741	A	G	0.578431	-499124	-0.784117	0.0855874	2.64149e-09	0.000227065	1.42969e-07	-1.57327	2090
Agtpbp1	17	5708277	G	A	0.696078	196893	-0.505421	0.113733	0.000170822	0.000382474	0.0013779	0.0701802	2069
Cxcl14	17	8652408	C	T	0.813725	-457322	1.00868	0.211967	7.66998e-05	0.00023719	0.00147195	0.737782	1397
Omd	17	14958150	C	T	0.0294118	-320318	1.4499	0.209671	3.76075e-07	4.88652e-05	0.000170151	5.64805	721
Fgd3	17	16241307	C	T	0.882353	491330	-1.63178	0.280139	5.24885e-06	0.000359947	8.00871e-05	-1.99044	1346
Bphl	17	31492239	G	A	0.843137	42933	1.11351	0.218242	3.20937e-05	0.000231701	0.000584352	1.30892	1066
Mboat1	17	35889817	A	G	0.872549	287640	0.703888	0.153384	0.000118078	0.00062555	0.000212364	0.765188	1122
Usp6nl	17	75844778	T	G	0.176471	41745	-1.01251	0.146525	3.80506e-07	0.000232204	3.70692e-05	-0.356095	2099
Dhtkd1	17	76339427	T	A	0.872549	32843	1.45166	0.332962	0.000211556	0.000235153	0.00687322	0.495589	2600
LOC102547897	17	78624081	A	C	0.5	-115307	-0.648283	0.13152	4.97482e-05	0.000212835	0.00265193	-1.29371	2591
Slc39a12	17	81551365	T	A	0.137255	95411	-1.01614	0.203624	4.26044e-05	0.000219517	0.00158497	-2.86257	1851
AABR07028859.1	17	88666006	A	C	0.0294118	497107	1.71278	0.245823	3.32466e-07	1.27321e-06	0.00529201	2.72244	1804
Fundc2	18	2544	A	T	0.441176	-399750	0.714858	0.152378	9.10277e-05	0.000433233	0.000772765	0.343376	354
Osbpl1a	18	4493297	T	C	0.784314	-199161	-1.13593	0.257196	0.00018312	0.000404633	0.00120465	-0.335056	1621
Dsc3	18	11583711	G	T	0.215686	205997	0.77775	0.13896	9.25128e-06	0.000228723	0.000632291	0.243385	2260
Dsc2	18	11869518	A	T	0.107843	-10764	-0.647739	0.135521	7.27281e-05	0.000226194	0.00322413	-0.636012	2128
Klhl14	18	12628980	T	C	0.5	11736	-0.867227	0.145033	3.58345e-06	0.000226225	0.000383844	-0.667585	2216
Dsg2	18	15459611	T	G	0.45098	178104	0.650348	0.115849	8.8713e-06	0.000327087	0.000326314	0.556832	1744
Cd14	18	29957243	C	T	0.0686275	-395090	-1.69862	0.355977	7.42019e-05	0.000312616	0.000214132	-1.54397	818
Arhgap26	18	32169568	C	T	0.156863	38233	0.896997	0.20985	0.000262804	0.000301739	0.00284987	0.795145	1018
Gramd2b	18	51415027	G	A	0.803922	-77168	0.831217	0.135577	2.47126e-06	0.000345716	6.61741e-05	0.682304	1628
Minar2	18	54258659	G	A	0.470588	150167	0.798202	0.141156	8.00914e-06	0.000303665	0.00020688	0.447461	1535
RGD1309362	18	55719744	G	A	0.539216	213752	-0.662476	0.14451	0.000119521	0.000638899	0.000791551	-2.5771	1158
LOC102555392	18	55892812	T	A	0.509804	426440	-0.660211	0.145462	0.000134215	0.000530229	0.000670172	-1.89217	1215
Wdr7	18	59334469	A	G	0.72549	237827	0.583363	0.0793156	1.35187e-07	0.00038682	1.60992e-06	0.331915	1598
Grp	18	61320203	G	A	0.911765	-242849	-1.6951	0.346891	5.54286e-05	0.000218219	0.00308479	-1.68098	3469
Cplx4	18	62020901	A	G	0.872549	-348238	-0.780939	0.148762	2.21173e-05	0.000221507	0.00189531	-0.504009	3779
Impa2	18	63051008	T	C	0.45098	34432	0.899422	0.147523	2.68667e-06	0.000249751	8.72579e-05	0.45756	1491
Rpl17	18	71135444	T	C	0.872549	164849	-1.10455	0.234717	8.77253e-05	0.000264438	0.00235741	-0.625686	1696
Slc66a2	18	76505449	G	C	0.27451	-264562	-0.935321	0.126313	1.20584e-07	0.000460903	1.27383e-06	-1.12598	231
Tk2	19	1056024	T	C	0.823529	138822	1.07094	0.17913	3.59189e-06	0.000412337	1.39927e-05	0.453436	824
Got2	19	9531395	T	C	0.254902	-56257	-1.01514	0.111754	3.1023e-09	0.000313846	1.16608e-07	-0.492649	1878
Mmp15	19	10113519	A	G	0.235294	-12068	0.817164	0.154502	2.00258e-05	0.000201468	0.000570045	0.53133	2163
Elmod2	19	24058311	A	G	0.5	429085	-0.523238	0.113675	0.00011399	0.000404928	0.00120456	-0.290762	1420
Otud4	19	32342753	G	A	0.578431	-400573	0.304144	0.0687987	0.000181178	0.000289297	0.00551291	0.20802	1876
Smad1	19	32628319	G	A	0.401961	440053	0.658061	0.147469	0.000162991	0.000235811	0.00694562	0.155979	2352
Arhgap10	19	33702917	G	T	0.470588	-437079	-0.815302	0.132548	2.35327e-06	0.000183347	0.000307084	-0.876962	1919
Cdh1	19	38592383	C	A	0.0294118	-176083	-1.42332	0.342875	0.000359411	0.00039349	0.00245739	0.16234	1352
Cyb5b	19	39712701	T	C	0.362745	354911	-0.81073	0.135952	3.72898e-06	0.000365101	2.19687e-05	-0.563344	880
Kcng4	19	52069426	A	C	0.470588	213451	0.939471	0.187736	4.11275e-05	0.000239021	0.000909553	1.13155	1963
Cotl1	19	52500090	C	G	0.617647	-657	0.686004	0.161038	0.000272723	0.000288047	0.00437451	0.495528	1771
RGD1304884	19	53770809	C	T	0.588235	46988	-0.282699	0.0544088	2.53291e-05	0.000223282	0.000551404	0.100054	911
Galns	19	54955683	C	T	0.490196	467467	-0.630287	0.139014	0.000135843	0.000317237	0.00174386	-0.435186	1024
RT1-CE10	20	250611	C	A	0.598039	-92750	-0.987998	0.217548	0.00013326	0.000507139	0.00107773	-3.29391	465
AABR07044302.1	20	1658154	T	G	0.22549	-246486	1.21745	0.203168	3.47229e-06	0.000233937	0.000102181	2.22462	2314
AABR07044362.6	20	3317096	G	C	0.470588	-181795	0.886908	0.130753	5.1373e-07	0.00036374	6.23666e-06	3.34228	825
Prr3	20	3360270	G	A	0.421569	60541	-0.543079	0.0972704	9.57461e-06	0.000298613	0.000166625	-0.0385662	1078
AABR07044362.5	20	3422621	G	A	0.421569	-262555	0.683423	0.15642	0.000206595	0.000305996	0.00202053	2.24885	860
RT1-S3	20	3460922	T	A	0.441176	284816	0.733728	0.130818	8.98192e-06	0.000330882	0.000129863	0.779224	915
RT1-T24-1	20	3460922	T	A	0.441176	191639	0.681126	0.123722	1.16327e-05	0.000297479	0.000167951	2.52704	1067
RT1-N2	20	3514409	C	T	0.480392	367554	-0.694909	0.145598	7.40029e-05	0.000294247	0.000721283	-3.02104	847
Mrps18b	20	3546170	G	A	0.431373	201301	-0.606345	0.101485	3.62612e-06	0.000231216	9.80863e-05	-0.482752	1174
RT1-Bb	20	3626718	T	C	0.431373	-412694	-0.686926	0.151168	0.000132378	0.000171285	0.00754326	-2.72969	3366
AABR07044364.1	20	3628633	C	T	0.421569	386164	0.714944	0.14068	3.37688e-05	0.000284472	0.000452102	3.06204	1048
AABR07044383.1	20	3804737	C	T	0.372549	-8462	1.23441	0.105305	2.02643e-11	0.000166611	2.01272e-08	5.681	3292
LOC103690108	20	4094598	C	A	0.470588	-300571	-0.953092	0.101395	1.62342e-09	0.000190393	8.34511e-07	-6.64386	3285
Pbx2	20	4100234	T	A	0.480392	-257498	-0.630622	0.1329	7.93994e-05	0.000125758	0.00528068	-0.289165	3213
RT1-Ba	20	4109194	A	G	0.882353	-38473	-1.45769	0.164637	5.00742e-09	0.000151979	2.34891e-06	-5.50967	3336
RT1-CE5	20	4818715	G	A	0.284314	78276	-0.885258	0.179616	4.98182e-05	0.000138504	0.0023314	-1.73245	1746
RT1-CE4	20	4818715	G	A	0.284314	117172	-1.07148	0.228772	9.28328e-05	0.000106961	0.00445132	-1.2992	1694
AABR07044408.2	20	4868237	A	G	0.901961	-41827	-1.28171	0.202897	1.57082e-06	9.49637e-05	0.000206167	-3.55352	1700
RT1-CE7	20	4973746	C	A	0.5	-199195	0.669811	0.148133	0.000140162	0.00014933	0.00600784	0.794544	2148
Ddx39b	20	4987377	G	C	0.539216	-168809	-0.559213	0.116098	6.61821e-05	0.000158595	0.00327787	-0.24234	2023
Itpr3	20	5164742	C	T	0.529412	-481354	0.60478	0.134381	0.000147926	0.000203265	0.00549709	0.550504	1459
RT1-CE1	20	5165587	G	A	0.352941	-222023	-0.951326	0.178388	1.79306e-05	0.000107426	0.00109199	-4.4864	1726
RT1-A2	20	5432528	C	T	0.558824	57544	1.06723	0.202142	2.05064e-05	0.000155092	0.0011047	1.04122	1981
RT1-A1	20	5588755	G	A	0.686275	237151	1.42492	0.191511	1.11129e-07	0.000158309	1.35834e-05	2.21528	1973
Pnpla1	20	5982039	C	T	0.754902	-120237	-1.27952	0.226579	8.16305e-06	0.000244076	0.000301975	-0.943411	1430
Mapk14	20	6197991	G	A	0.77451	264689	0.816819	0.160299	3.26315e-05	0.000235526	0.00110237	0.492398	1447
Cdkn1a	20	6251100	C	T	0.245098	-100357	0.946403	0.195474	6.2133e-05	0.00025747	0.00164459	0.461171	1122
LOC294154	20	7366277	C	T	0.117647	31171	-1.76536	0.165765	1.41752e-10	0.000289395	3.76184e-08	-6.64386	1698
S100b	20	12805029	A	T	0.558824	337827	0.702652	0.128505	1.27753e-05	0.000341119	0.000425575	0.453675	1220
Lss	20	12993941	G	A	0.254902	-123444	-0.757169	0.155965	6.00931e-05	0.000308175	0.00200125	-0.836113	1949
Gucd1	20	14417785	G	C	0.294118	321872	0.900837	0.148221	2.81588e-06	0.000336922	5.29119e-05	0.606441	1947
Pbld1	20	27069821	A	G	0.22549	47842	1.36385	0.284176	6.91755e-05	0.000235507	0.00123576	3.26365	661
Ddit4	20	29057660	C	T	0.676471	453722	-0.806584	0.174209	0.000106404	0.000259382	0.00317845	-0.187087	2293
Spock2	20	29241854	A	C	0.0784314	-413371	-0.779062	0.173451	0.000151334	0.000284541	0.00425762	-0.0581652	2125
Chst3	20	29707026	T	A	0.705882	31480	-1.45308	0.194699	1.05492e-07	0.000199731	8.78041e-06	-2.02707	2254
Slc29a3	20	30145673	T	C	0.764706	181688	0.90265	0.199645	0.000140306	0.000175776	0.00294049	0.694028	2036
Cdh23	20	30402765	T	A	0.77451	-412654	0.807205	0.159968	3.69914e-05	0.000199519	0.00111528	4.2483	2302
Dcbld1	20	33480234	A	G	0.323529	121039	-1.03245	0.148562	3.46715e-07	0.000226001	1.16822e-05	-0.41745	1029
Slc35f1	20	34554150	C	T	0.95098	295360	-0.92872	0.211327	0.000193597	0.000528399	0.00125544	-0.521888	1531
Rtn4ip1	20	48924540	C	G	0.509804	43347	0.917932	0.16862	1.35714e-05	0.000188112	0.000479061	0.625296	2630
